# Supplementary material for: The Plasmodium CSP repeats have elastic properties with a critical role in sporozoite motility
Source: EMBO J. 2025 Sep 22;44(21):6253–72. doi: 10.1038/s44318-025-00551-9 (PMC12583564; doi:10.1038/s44318-025-00551-9)
Supplement: Supplementary file 7 — Movie EV5 [file 44318_2025_551_MOESM7_ESM.zip]

Archive with 4 entries (4 files):
- MovieEV5_Rep2 patch gliding RICM.avi
- __MACOSX/._MovieEV5_Rep2 patch gliding RICM.avi
- Movie EV5.docx
- __MACOSX/._Movie EV5.docx
