# Supplementary material for: The Plasmodium CSP repeats have elastic properties with a critical role in sporozoite motility
Source: EMBO J. 2025 Sep 22;44(21):6253–72. doi: 10.1038/s44318-025-00551-9 (PMC12583564; doi:10.1038/s44318-025-00551-9)
Supplement: Supplementary file 8 — Source data Fig. 1 [file 44318_2025_551_MOESM8_ESM.zip]

Archive with 21 entries (18 files):
- SD_Figure1_Rev2/
- SD_Figure1_Rev2/.DS_Store
- __MACOSX/SD_Figure1_Rev2/._.DS_Store
- SD_Figure1_Rev2/Figure1C_Rev.xlsx
- __MACOSX/SD_Figure1_Rev2/._Figure1C_Rev.xlsx
- SD_Figure1_Rev2/Figure1B_Westerns/
- SD_Figure1_Rev2/Figure1D_ImageData/
- SD_Figure1_Rev2/Figure1B_Westerns/Fig1B_Rep3_SG_MediumExposureForTRAP.tif
- __MACOSX/SD_Figure1_Rev2/Figure1B_Westerns/._Fig1B_Rep3_SG_MediumExposureForTRAP.tif
- SD_Figure1_Rev2/Figure1B_Westerns/Fig1B_SCR_HemolymphSpz.jpg
- __MACOSX/SD_Figure1_Rev2/Figure1B_Westerns/._Fig1B_SCR_HemolymphSpz.jpg
- SD_Figure1_Rev2/Figure1B_Westerns/Fig1B_Rep2 HemolymphSpz.jpg
- __MACOSX/SD_Figure1_Rev2/Figure1B_Westerns/._Fig1B_Rep2 HemolymphSpz.jpg
- SD_Figure1_Rev2/Figure1B_Westerns/Fig1B_Rep1&Rep3_SalivaryGlandSpzMediumExposure.tif
- __MACOSX/SD_Figure1_Rev2/Figure1B_Westerns/._Fig1B_Rep1&Rep3_SalivaryGlandSpzMediumExposure.tif
- SD_Figure1_Rev2/Figure1D_ImageData/Fig1D_Rep2_SG.avi
- __MACOSX/SD_Figure1_Rev2/Figure1D_ImageData/._Fig1D_Rep2_SG.avi
- SD_Figure1_Rev2/Figure1D_ImageData/Fig1D_WT_SG.avi
- __MACOSX/SD_Figure1_Rev2/Figure1D_ImageData/._Fig1D_WT_SG.avi
- SD_Figure1_Rev2/Figure1D_ImageData/Fig1D_SCR_SG.avi
- __MACOSX/SD_Figure1_Rev2/Figure1D_ImageData/._Fig1D_SCR_SG.avi
