# Supplementary material for: The Plasmodium CSP repeats have elastic properties with a critical role in sporozoite motility
Source: EMBO J. 2025 Sep 22;44(21):6253–72. doi: 10.1038/s44318-025-00551-9 (PMC12583564; doi:10.1038/s44318-025-00551-9)
Supplement: Supplementary file 8 — Source data Fig. 1 [file 44318_2025_551_MOESM8_ESM.zip › SD_Figure1_Rev2/Figure1C_Rev.xlsx]

## Sheet: Figure1C
SALIVARY GLAND SPOROZOITE LOADS
Control	ΔRep1			Control	ΔRep2		Control	ΔRep3		Control	Scr
11092	8154			6189	1141		26602	17310		13943	6462
8630	3227			9103	421		9758	6504		28638	1106
9250	6587			5055	426		12619	35830		15015	2465
7616	14436			8798	423		51417	46546		28839	2459
14016	10016			10000	233		39500	30600		17676	2740
13230	9036			8763	622					22790	5064
10329	10837			10329	812					13317	488
21153	22000			15095	781					14402	1677
15908	8301			24038	312					38637	3744
				24611	1260
				18212	518
Controls were WT-GFP for ∆Rep1, ∆Rep3 and all but two of the cycles for ∆Rep2 and Scr, which were performed with RCon parasites.
