# Supplementary material for: The Plasmodium CSP repeats have elastic properties with a critical role in sporozoite motility
Source: EMBO J. 2025 Sep 22;44(21):6253–72. doi: 10.1038/s44318-025-00551-9 (PMC12583564; doi:10.1038/s44318-025-00551-9)
Supplement: Supplementary file 9 — Source data Fig. 2 [file 44318_2025_551_MOESM9_ESM.zip]

Archive with 23 entries (21 files):
- SD_Figure2_Rev2/
- SD_Figure2_Rev2/Figure2A&B_Rev.xlsx
- __MACOSX/SD_Figure2_Rev2/._Figure2A&B_Rev.xlsx
- SD_Figure2_Rev2/Figure2A&B_ImageData/
- SD_Figure2_Rev2/Figure2A&B_ImageData/Figure2A_Control_Merge.tif
- __MACOSX/SD_Figure2_Rev2/Figure2A&B_ImageData/._Figure2A_Control_Merge.tif
- SD_Figure2_Rev2/Figure2A&B_ImageData/Figure2B_Rep2_DIC.tif
- SD_Figure2_Rev2/Figure2A&B_ImageData/Figure2A_Control_DIC.tif
- __MACOSX/SD_Figure2_Rev2/Figure2A&B_ImageData/._Figure2A_Control_DIC.tif
- SD_Figure2_Rev2/Figure2A&B_ImageData/Figure2B_Control_Merge.tif
- SD_Figure2_Rev2/Figure2A&B_ImageData/Figure2A_Rep2_Anti-C.tif
- __MACOSX/SD_Figure2_Rev2/Figure2A&B_ImageData/._Figure2A_Rep2_Anti-C.tif
- SD_Figure2_Rev2/Figure2A&B_ImageData/Figure2A_Rep2_Merge.tif
- __MACOSX/SD_Figure2_Rev2/Figure2A&B_ImageData/._Figure2A_Rep2_Merge.tif
- SD_Figure2_Rev2/Figure2A&B_ImageData/Figure2A_Control_anti-C.tif
- __MACOSX/SD_Figure2_Rev2/Figure2A&B_ImageData/._Figure2A_Control_anti-C.tif
- SD_Figure2_Rev2/Figure2A&B_ImageData/Figure2B_Rep2_Anti-C.tif
- __MACOSX/SD_Figure2_Rev2/Figure2A&B_ImageData/._Figure2B_Rep2_Anti-C.tif
- SD_Figure2_Rev2/Figure2A&B_ImageData/Figure2B_Control_DIC.tif
- SD_Figure2_Rev2/Figure2A&B_ImageData/Figure2B_Control_Anti-C.tif
- SD_Figure2_Rev2/Figure2A&B_ImageData/Figure2B_Rep2_Merge.tif
- __MACOSX/SD_Figure2_Rev2/Figure2A&B_ImageData/._Figure2B_Rep2_Merge.tif
- SD_Figure2_Rev2/Figure2A&B_ImageData/Figure2A_Rep2_DIC.tif
