# Supplementary material for: The Plasmodium CSP repeats have elastic properties with a critical role in sporozoite motility
Source: EMBO J. 2025 Sep 22;44(21):6253–72. doi: 10.1038/s44318-025-00551-9 (PMC12583564; doi:10.1038/s44318-025-00551-9)
Supplement: Supplementary file 9 — Source data Fig. 2 [file 44318_2025_551_MOESM9_ESM.zip › SD_Figure2_Rev2/Figure2A&B_Rev.xlsx]

## Sheet: Figure 2A&B
SUM PIXEL INTENSITY - C-TERM									SUM PIXEL INTENSITY - SAPONIN_C-TERM
Control	ΔRep1	ΔRep2	ΔRep3		ΔScr	Control			Control	ΔRep1	ΔRep2	ΔRep3		ΔScr	Control
2146.67	552	9503.33	1858		982.333	37.6667			32784.3	32089	35106.3	33222.7		12387	20526.3
2390	2853.67	1101.67	2006.67		174.667	37.3333			30265.3	35645.3	47429	38833.7		15074.3	21734.7
1030	994.667	2069	800.333		65	28			25389.3	4888.67	42123	20583.3		26646.3	22915.3
1863.33	301.667	10283	1143		382.333	46			28346.7	30029	41637.7	17333.7		16947.7	5738
927.333	906.333	9257.33	2078.67		42.3333	39			21704.7	16372.3	34472.7	17908.3		20502	16453
34	547.333	8990	1687		49.3333	417			21894	39662.7	7977.33	58338		14115.7	25823.7
655	5703.67	5983.33	681.333		1530.33	1360			26842.7	26084.7	19424	36342.7		22408.7	21518
1762.67	475	5342	2249		2084	42			22326.7	30396	24135	45154.3		15218	9732.33
1693.33	664.667	4421.33	7729.33		1565.67	223.667			36700.7	19715	29860.3	15505		26985	11141.7
1476.33	162.667	13401.3	788.333		52	408			30089.7	37143	37148.3	22747.3		24759.3	3343.33
223.333	69.6667	8139	1620.67		623.333	170			36027.3	15878.7	7826.67	31276.7		19516.7	22544.7
890	535.667	4780.33	1769		1833.67	232.667			14768	35787	9111.67	44987		22251.3	12757
1531.67	760	4574	3776.33		4987.33	479.333			43179.7	33264.7	39431	47128.3		21432	22746.3
678.333	767.667	15212	1944		78	131.667			24604.7	23415	55284.7	30326		13751.3	16025.3
718.333	2598.33	12388.3	1927		155.333	203.333			29854.7	32791.7	53096	23131.7		24930.3	10923.7
1241.67	800	3237.67	5038.33		183.667	321.333			25355.3	60312.3	29800.7	43005.7		13461.7	24200.7
1082.67	137.333	8203.67	1404.33		42	33			34325.3	38100.3	18395.3	25294		20346.3	27522.7
633.333	1686.67	7675	1386		49.3333	206			41120.3	40187.3		18425.7		18842	20692
915.333	1652	4148.67	2404		141.667	155			38150.3	25798.7		52562		13758.3	20746
2913.67	647	8161.33	903		750.667	261.667			36115.3	31884.3		26098		23598.3	16372
597	1491.33	4590.67	1620.33						27901.7	53690		20611
468.333	1240.33	10076.7	615.333						24401.7	45367		39131.7
178.667	462	1869	3634.67						31961.3	35757.7		20906.3
879.667	672.667	5498	6933						28461.7	29787.3		25405
628.667	8257.67	6165	2006.33						29428	33799.7		7541.33
1028.67	1458.33	9928.33	1077.33						37712	26542.7		13666.7
1453	11389	8049.67	581.667						13485	43449.3		31343.3
190	6714.67	6719	1705						27562	41580.7		31532
2070.33	585.333	46542	2742						27362.7	31852.7		39318.7
691	533.333	9472	279.667						30794	30949.7		19378.3
		8368.67								13115.3
DATA EXPRESSED AS PERCENT OF CONTROL
C-TERM									SAPONIN_C-TERM
Control	ΔRep1	ΔRep2	ΔRep3		ΔScr	Control			Control	ΔRep1	ΔRep2	ΔRep3		ΔScr	Control
232.996	59.9132	1031.48	201.664		526.25	20.1786			113.265	110.863	121.287	114.779		60.1043	99.5981
259.407	309.732	119.573	217.8		93.5715	20			104.562	123.149	163.86	134.164		73.1438	105.461
111.794	107.96	224.566	86.8669		34.8214	15			87.7163	16.8896	145.529	71.1123		129.294	111.19
202.243	32.7424	1116.1	124.059		204.821	24.6429			97.9334	103.746	143.852	59.8852		82.2337	27.842
100.651	98.3719	1004.78	225.615		22.6786	20.8929			74.9863	56.5639	119.098	61.8706		99.48	79.8334
3.6903	59.4066	975.76	183.104		26.4286	223.393			75.6404	137.029	27.5605	201.549		68.4922	125.302
71.0926	619.067	649.421	73.9508		819.821	728.572			92.7373	90.1186	67.107	125.558		108.732	104.41
191.317	51.5557	579.812	244.103		1116.43	22.5			77.1352	105.014	83.3828	156.001		73.8409	47.2233
183.792	72.1418	479.884	838.929		838.75	119.822			126.795	68.1123	103.163	53.5674		130.937	54.0617
160.239	17.6556	1454.56	85.5644		27.8572	218.571			103.955	128.323	128.342	78.5886		120.138	16.2226
24.2402	7.56151	883.394	175.905		333.929	91.0714			124.469	54.8584	27.0399	108.056		94.699	109.391
96.5991	58.1404	518.85	192.004		982.322	124.643			51.0212	123.639	31.4794	155.423		107.968	61.8997
166.245	82.4891	496.454	409.877		2671.79	256.786			149.179	114.924	136.228	162.821		103.993	110.37
73.6252	83.3213	1651.09	210.999		41.7857	70.5357			85.0054	80.8953	191	104.772		66.7243	77.7583
77.9667	282.019	1344.61	209.153		83.2143	108.929			103.143	113.29	183.439	79.9164		120.967	53.0039
134.768	86.8307	351.411	546.852		98.3929	172.143			87.5988	208.37	102.957	148.578		65.3189	117.427
117.511	14.9059	890.413	152.424		22.5	17.6786			118.589	131.631	63.5531	87.3869		98.7247	133.546
68.7409	183.068	833.032	150.434		26.4286	110.357			142.065	138.841		63.6579		91.4253	100.402
99.3488	179.305	450.289	260.926		75.8929	83.0357			131.804	89.1305		181.594		66.7583	100.664
316.245	70.2243	885.818	98.0101		402.143	140.179			124.773	110.156		90.1646		114.504	79.4404
64.7974	161.867	498.263	175.868						96.396	185.491		71.2079
50.8321	134.624	1093.7	66.7873						84.3041	156.736		135.194
19.3922	50.1447	202.858	394.501						110.421	123.537		72.2282
95.4776	73.0101	596.744	752.496						98.3307	102.911		87.7704
68.2344	896.274	669.139	217.764						101.669	116.773		26.0542
111.65	158.285	1077.61	116.932						130.289	91.7009		47.2163
157.706	1236.14	873.698	63.1331						46.5886	150.111		108.286
20.6223	728.799	729.269	185.058						95.2225	143.655		108.938
224.71	63.5311	5051.59	297.612						94.5339	110.046		135.84
75	57.8871	1028.08							106.389	106.926		66.9492
		908.321								45.3115
Controls were WT-GFP for one experiment and RCon for the 2nd experiment
