# Supplementary material for: The Plasmodium CSP repeats have elastic properties with a critical role in sporozoite motility
Source: EMBO J. 2025 Sep 22;44(21):6253–72. doi: 10.1038/s44318-025-00551-9 (PMC12583564; doi:10.1038/s44318-025-00551-9)
Supplement: Supplementary file 10 — Source data Fig. 3 [file 44318_2025_551_MOESM10_ESM.xlsx]

## Sheet: Figure 3A
Control	ΔRep1		Control	ΔRep3		Control	RCon		Control	Scr		Control	ΔRep2
408401	635029		1173822	604276		726151	1246320		563506	125758		274725	4357.4
1075730	598947		1038646	745108		964886	578336		629315	126738		330693	7570.4
657322	99401.3		1371696	724830		1607683	621212		486826	137928		330921	1692.42
514052	619164		948352	442413		962201	901416		1067620	134578		368363	1854.3
817302	483795		366690	622201		1038032	943458		728778	175515		193832	4042.09
216761	650016		2072473	1533942		150240	267664		454727	76944.3		253180	2137.8
185624	522941		1502308	2018939		207031	154307		716964	43736.8		193052	3762.49
197382	292488		1472671	1572967		207288	170890		536195	80633.7		267184	3361.24
112405	372024		1491690	1854897		114986	154922		376715	53903.1		261789	2755
			740260	1096303		122145	99743.9		311445	71479.3		382061	4147.84
405977	689291
528753	520276		428378	111389		183655	267811		715739	125367
898227	931091		172299	335919		307390	212674		1436918	186328
514836	587819		217111	344148		177813	286476		1108161	375590
3390258	475605		454101	200746		242026	186813		912624	209522
			387185	214956		304689	242889		836850	143896
Controls were 2 WT-GFP and 1 RCon experiment for ΔRep1, ΔRep3, and Scr; and 1 WT-GFP and 1 RCon for ΔRep2

## Sheet: Figure 3B&C
Control - EEF Number	Scr - EEF Number			WT-GFP - EEF Size	Scr-EEF Size
59	20			132.712	97.3758		WT-GFP was used as a control for these experiments
35	16			17.8631	68.2801
65	22			21.7373	137.964
				42.6686	55.5393
26	9			59.9596	88.9253
41	4			107.776	102.264
33	6			98.6239	108.192
				51.3011	63.7038
				94.6717	41.8105
				91.8115	68.4881
				85.2331	83.725
				79.8248	191.163
				37.8063	44.4887
				172.026	110.793
				255.699	133.778
				62.9238	169.348
				44.6447	161.886
				121.531	58.8675
				238.33	62.8198
				125.431	70.3602
				80.5528	56.9174
				125.302	87.4433
				23.2194	59.4916
				128.578	94.5937
				74.1044	27.5097
				51.4831	67.5781
				73.5844	78.5247
				118.073	50.131
				116.071	54.9413
				23.1154	43.8126
				93.6576	107.308
				148.001	71.6863
				51.6391	88.5873
				125.874	41.3945
				100.938	73.2204
				102.238	95.3477
				133.7	73.0644
				90.8755	77.0166
				86.0392	71.6343
				134.974	122.363
				81.3329	120.647
				125.614	66.07
				143.035	105.93
				20.8272	108.323
				120.647	164.954
				106.398	41.4725
				95.0097	27.1716
				125.692	64.8739
				130.866
				44.4627
				123.273
				124.755
				79.1748
				99.508
				148.781
				91.9415
				89.3674

## Sheet: Figure 3D
PREPATENT PERIOD EXPTS
Parasite	D3	D4	D5	D6		#Negative on Day 10	Mean Prepatent Period
Control	5 mice +	4 mice +	1 mouse +			none	3.6 days
ΔRep2			1 mouse +			9 mice neg	5 days
Control	10 mice +	5 mice +				none	3.3 days
SCR	none	6 mice +	4 mice +	3 mice +		3 mice neg	4.8 days
Two experiments were performed, one used WT-GFP as a control and the other used RCon as control
