# Supplementary material for: The Plasmodium CSP repeats have elastic properties with a critical role in sporozoite motility
Source: EMBO J. 2025 Sep 22;44(21):6253–72. doi: 10.1038/s44318-025-00551-9 (PMC12583564; doi:10.1038/s44318-025-00551-9)
Supplement: Supplementary file 11 — Source data Fig. 4 [file 44318_2025_551_MOESM11_ESM.zip]

Archive with 14 entries (12 files):
- SD_Figure4_Rev2/
- SD_Figure4_Rev2/Figure4A_ImageData/
- SD_Figure4_Rev2/.DS_Store
- __MACOSX/SD_Figure4_Rev2/._.DS_Store
- SD_Figure4_Rev2/Figure4B_Rev.xlsx
- __MACOSX/SD_Figure4_Rev2/._Figure4B_Rev.xlsx
- SD_Figure4_Rev2/Figure4A_ImageData/Figure4A_PatchGliding_overlay annotated.avi
- __MACOSX/SD_Figure4_Rev2/Figure4A_ImageData/._Figure4A_PatchGliding_overlay annotated.avi
- SD_Figure4_Rev2/Figure4A_ImageData/.DS_Store
- __MACOSX/SD_Figure4_Rev2/Figure4A_ImageData/._.DS_Store
- SD_Figure4_Rev2/Figure4A_ImageData/Figure4A_CircularGLiding_overlay annotated.avi
- __MACOSX/SD_Figure4_Rev2/Figure4A_ImageData/._Figure4A_CircularGLiding_overlay annotated.avi
- SD_Figure4_Rev2/Figure4A_ImageData/Figure4A_Waving_annotated.avi
- __MACOSX/SD_Figure4_Rev2/Figure4A_ImageData/._Figure4A_Waving_annotated.avi
