# Supplementary material for: The Plasmodium CSP repeats have elastic properties with a critical role in sporozoite motility
Source: EMBO J. 2025 Sep 22;44(21):6253–72. doi: 10.1038/s44318-025-00551-9 (PMC12583564; doi:10.1038/s44318-025-00551-9)
Supplement: Supplementary file 11 — Source data Fig. 4 [file 44318_2025_551_MOESM11_ESM.zip › SD_Figure4_Rev2/Figure4B_Rev.xlsx]

## Sheet: Figure 4B
	WT-GFP	Rep1	Rep2	Rep3	Scr
Circular	546	108	9	82	43
Meandering	6	1	5	0	1
Patch	50	8	28	3	73
Waving	22	2	30	1	40
For each mutant 3 experiments were performed, two of which used WT-GFP as controls and one of which used RCon as control
