# Supplementary material for: The Plasmodium CSP repeats have elastic properties with a critical role in sporozoite motility
Source: EMBO J. 2025 Sep 22;44(21):6253–72. doi: 10.1038/s44318-025-00551-9 (PMC12583564; doi:10.1038/s44318-025-00551-9)
Supplement: Supplementary file 12 — Source data Fig. 5 [file 44318_2025_551_MOESM12_ESM.zip › 5ABCDE/SD_Figure5.xlsx]

## Sheet: Figure5A-C_InstantaneousSpeed
ALL MOVING PARASITES						CIRCLING PARASITES						PATCH GLIDING PARASITES
control	ΔRep1	ΔRep2	ΔRep3	ΔScr		control	ΔRep1	ΔRep2	ΔRep3	ΔScr		control	ΔRep1	ΔRep2	ΔRep3	ΔScr
0.721	0.361	0.323	0.361	0.456		0.721	0.361	0.323	0.361	0.456		0.161	0	0	0.161	0
0.361	0.456	2.281	0.684	2.58		0.361	0.456	2.281	0.684	2.58		0.484	0	0.161	0	0
1.369	0.582	2.817	1.388	3.06		1.369	0.582	2.817	1.388	3.06		0.323	0	0.161	0	0.456
1.881	3.475	2.194	1.962	1.824		1.881	3.475	2.194	1.962	1.824		0	0	0.161	0	0
0.684	1.645	0.456	1.962	2.066		0.684	1.645	0.456	1.962	2.066		0	0	0.228	0	0
1.141	0.869	0.456	2.55	1.442		1.141	0.869	0.456	2.55	1.442		0	0	0.161	0	0
0.484	0.456	1.141	2.581	0.968		0.484	0.456	1.141	2.581	0.968		0	0.161	0	0	0
0.645	0.721	1.3	1.443	1.738		0.645	0.721	1.3	1.443	1.738		0	0.161	0	0.484	0
1.942	1.53	2.349	1.141	2.6		1.942	1.53	2.349	1.141	2.6		0	0.361	0	0	0
1.715	1.782	1.803	2.021	1.612		1.715	1.782	1.803	2.021	1.612		0	0	0.484	0	0
1.661	0.51	1.487	2.601	1.164		1.661	0.51	1.487	2.601	1.164		0	0.161	0.228	0	0
2.103	0.361	0.981	1.969	1.33		2.103	0.361	0.981	1.969	1.33		0	0.161	0.228	0	0
2.103	0.323	0.645	1.803	1.02		2.103	0.323	0.645	1.803	1.02		0	1.26	0	0	0
0.806	0.456	0.721	1.684	1.824		0.806	0.456	0.721	1.684	1.824		0	1.645	0.582	0	0
0.323	0.361	2.742	0.869	1.164		0.323	0.361	2.742	0.869	1.164		0	1.02	0.51	0	0
1.461	0.361	0.981	0.665	1.442		1.461	0.361	0.981	0.665	1.442		0	1.02	1.369	0	0
0.806	0	1.228	0.582	1.02		0.806	0	1.228	0.582	1.02		0	0.323	1.082	0	0
0.361	0	1.3	0.645	1.33		0.361	0	1.3	0.645	1.33		0	1.33	1.02	0	0
0.721	0	1.487	0.582	1.962		0.721	0	1.487	0.582	1.962		0	1.962	1.737	0	0
3.463	0	2.52	0.361	0.322		3.463	0	2.52	0.361	0.322		0	0	1.774	0	0
1.02	0	2.097	0.456	1.644		1.02	0	2.097	0.456	1.644		0	1.839	1.141	0	0
1.461	0	0.228	0.361	1.738		1.461	0	0.228	0.361	1.738		0	0.968	0.941	0	0
0.484	0	0.51	0.806	1.442		0.484	0	0.51	0.806	1.442		0	1.715	0.361	0	0
0.869	0	0.582	2.097	2.6		0.869	0	0.582	2.097	2.6		0	1.443	0.161	0	0
0.323	0	1.082	1.942	2.974		0.323	0	1.082	1.942	2.974		0	0.684	0.361	0	0
0	0	2.467	1.969	0.322		0	0	2.467	1.969	0.322		0	0.806	0.161	0	0
0	0	1.782	2.606	0.322		0	0	1.782	2.606	0.322		0	2.17	0.161	0	0
0	0.484	1.388	1.995	0.912		0	0.484	1.388	1.995	0.912		0	1.645	0	0	0
0	0.228	0.456	1.745	0.322		0	0.228	0.456	1.745	0.322		0	0.822	0	0	0
0	0.51	1.163	1.522	1.164		0	0.51	1.163	1.522	1.164		0	0.361	0	0	0
0	0	0.806	1.53	1.442		0	0	0.806	1.53	1.442		0	0.161	0	0	0
0	0.51	0.323	1.29	2.348		0	0.51	0.323	1.29	2.348		0	0.161	0	0	0
0	3.177	0.484	1.3	2.6		0	3.177	0.484	1.3	2.6		0	0	0	0	0
0	2.066	0.822	1.163	2.66		0	2.066	0.822	1.163	2.66		0	0	0	0	0
0	2.164	1.33	1.745	1.962		0	2.164	1.33	1.745	1.962		0	0	0	0	0.322
2.066	0.161	2.55	1.645	1.612		2.066	0.161	2.55	1.645	1.612		0	0	0	0	0
1.443	0	3.766	2.55	0.646		1.443	0	3.766	2.55	0.646		0	0	0	0	0
2.04	0.869	2.626	2.17	2.066		2.04	0.869	2.626	2.17	2.066		0	0	0.161	0	0
1.661	1.661	0.968	1.487	2.974		1.661	1.661	0.968	1.487	2.974		0	0	0	0	0
1.621	3.202	0.684	1.129	2.282		1.621	3.202	0.684	1.129	2.282		0	0	0	0	0
0.869	0.981	2.04	1.3	0.646		0.869	0.981	2.04	1.3	0.646		0	0	0.228	0	0
0.822	0.484	1.141	2.194	0.968		0.822	0.484	1.141	2.194	0.968		0	0	0	0	0
0.665	0.323	1.715	1.888	1.02		0.665	0.323	1.715	1.888	1.02		0	0	0.228	0	0
0.645	0.161	1.522	1.684	2.04		0.645	0.161	1.522	1.684	2.04		0	0	0.161	0	0
0.361	0.161	0.981	2.309	2.6		0.361	0.161	0.981	2.309	2.6		0	0	0.228	0	0
0.161	0	0.51	1.613	1.882		0.161	0	0.51	1.613	1.882		0	0	0.361	2.053	0
0.684	0	0.323	1.53	1.442		0.684	0	0.323	1.53	1.442		0	0	0	0.361	0
2.504	0	0.161	2.194	0.646		2.504	0	0.161	2.194	0.646		0	0	0.161	0	0
1.839	0	0.806	1.378	0.912		1.839	0	0.806	1.378	0.912		0	0	0.361	0	0.322
0.912	0.161	1.26	1.443	1.442		0.912	0.161	1.26	1.443	1.442		0	0	0.51	0	0
0.228	0.161	1.949	0.941	1.962		0.228	0.161	1.949	0.941	1.962		0	0	0.869	0	0
1.163	0.161	1.839	0.968	2.348		1.163	0.161	1.839	0.968	2.348		0	0	0.582	0	0
0.582	0	1.782	1.02	3.242		0.582	0	1.782	1.02	3.242		0	0	0.361	0	0
1.082	0	1.082	0.665	2.282		1.082	0	1.082	0.665	2.282		0	0	0.484	0	0
1.621	0	1.033	1.53	1.612		1.621	0	1.033	1.53	1.612		0	0	0.869	0	1.612
3.29	0	0.456	2.281	1.442		3.29	0	0.456	2.281	1.442		0	0	1.174	0	1.882
1.388	0	0.582	1.803	1.824		1.388	0	0.582	1.803	1.824		0	0	1.33	0.161	0
0	0	1.737	1.803	2.456		0	0	1.737	1.803	2.456		0	0	0.968	0	0
1.033	0	2.264	1.461	2.886		1.033	0	2.264	1.461	2.886		0	0	1.3	0.582	1.612
0.869	0	0.806	1.163	1.738		0.869	0	0.806	1.163	1.738		0	0	0.968	0.484	0.456
0.721	0	1.141	1.163	1.29		0.721	0	1.141	1.163	1.29		0	0	0.323	0.941	2.756
0.665	0	0.456	1.228	0.322		0.665	0	0.456	1.228	0.322		0	0	0.323	0.323	1.33
1.378	0	0.806	0.665	0.456		1.378	0	0.806	0.665	0.456		0	0	0.161	0.161	0.322
2.425	0	2.943	1.129	1.164		2.425	0	2.943	1.129	1.164		0	0	0.323	0.323	1.164
0.822	0	1.737	1.452	0.968		0.822	0	1.737	1.452	0.968		0	0	0.161	0.228	0.322
0.361	0	1.443	1.163	0.968		0.361	0	1.443	1.163	0.968		0	0	0.228	0.161	0.722
0.361	0	0.665	2.326	1.612		0.361	0	0.665	2.326	1.612		0	0	0	0	0.646
0.582	0	0.981	1.803	2.922		0.582	0	0.981	1.803	2.922		0	0	0.161	0.323	0.646
0	0	1.3	1.942	3.322		0	0	1.3	1.942	3.322		0	0	0	0	0.456
0.51	0	3.321	1.26	1.612		0.51	0	3.321	1.26	1.612		0	0	0	0	0
0.456	0	0.941	1.3	0.722		0.456	0	0.941	1.3	0.722		0	0	0.161	0	0
0	0	1.228	1.3	0.912		0	0	1.228	1.3	0.912		0	0	0.228	0	0.322
0	0	1.29	1.29	0.722		0	0	1.29	1.29	0.722		0	0	0.228	0.161	0
0	0	1.53	1.461	1.962		0	0	1.53	1.461	1.962		0	0	0.161	0	0
0	0	0.721	1.949	2.456		0	0	0.721	1.949	2.456		0	0	0.161	0	0
0	0	2.103	2.194	2.6		0	0	2.103	2.194	2.6		0	0	0	0	0
0	0	1.378	1.129	1.936		0	0	1.378	1.129	1.936		0	0	0.161	0	0
0	0	1.33	0.665	1.644		0	0	1.33	0.665	1.644		0	0	0.161	0.361	0
0.806	0	2.626	1.02	1.164		0.806	0	2.626	1.02	1.164		0	0	0.161	0.323	0
0	0	2.152	0.941	1.612		0	0	2.152	0.941	1.612		0	0	0.161	0.484	0
0	0	1.141	0.582	2.6		0	0	1.141	0.582	2.6		0	0	0	1.141	0.322
0	0	0.51	0.822	1.368		0	0	0.51	0.822	1.368		0	0	0	0.161	0
0	0	0.582	0.51	1.612		0	0	0.582	0.51	1.612		0	0	0	0.456	0
0.869	0	1.661	0.806	2.52		0.869	0	1.661	0.806	2.52		0	0	0	0.323	0
1.645	0	2.194	1.174	2.922		1.645	0	2.194	1.174	2.922		0	0	0	0.323	0
2.525	0	2.122	1.452	1.29		2.525	0	2.122	1.452	1.29		0	0	0	0.684	0
2.398	0	0.582	1.3	2.282		2.398	0	0.582	1.3	2.282		0	0	0.161	0.361	0.456
1.715	0	0.323	1.745	2.6		1.715	0	0.323	1.745	2.6		0	0	0	0.665	0.968
0.361	0	0.684	2.42	0.322		0.361	0	0.684	2.42	0.322		0	0	0.228	0.361	0.322
0.941	0	0.941	1.141	1.33		0.941	0	0.941	1.141	1.33		0	0	0	0.721	0
0.645	0	1.29	0.968	3.194		0.645	0	1.29	0.968	3.194		0	0	0	0.361	0
0	0	2.606	1.228	2.6		0	0	2.606	1.228	2.6		0	0	0	0	1.02
2.194	0	2.103	1.163	2.258		2.194	0	2.103	1.163	2.258		0	0	0	0	0.456
2.281	0	0.822	0.806	1.164		2.281	0	0.822	0.806	1.164		0	0	0.161	0	1.164
1.3	0	0.941	1.082	0.968		1.3	0	0.941	1.082	0.968		0	0	0	0.582	1.164
1.3	0	0.968	0.806	1.02		1.3	0	0.968	0.806	1.02		0	0	0.161	0.161	0
1.613	0	1.082	1.141	2.66		1.613	0	1.082	1.141	2.66		0	0	0	0.484	0.646
1.839	0	2.872	0.822	1.882		1.839	0	2.872	0.822	1.882		0	0	0	0.228	0
0.484	0	0.941	0.323	1.882		0.484	0	0.941	0.323	1.882		0	0	0.161	0	0.322
0.161	0	0.228	0.456	1.612		0.161	0	0.228	0.456	1.612		0	0	0	0	2.066
0	0	0.981	0.323	0.912		0	0	0.981	0.323	0.912		0	0	0.161	0.51	0
0.161	0	1.02	0.456	1.164		0.161	0	1.02	0.456	1.164		0	0	0	0.161	2.066
0	0	1.825	0.161	2.164		0	0	1.825	0.161	2.164		0	0	0	0.161	0.456
0	0	1.522	0.161	1.644		0	0	1.522	0.161	1.644		0	0	0	0	2.282
0	0	0.582	0.721	2.6		0	0	0.582	0.721	2.6		0	0	0	0	0.322
0	0	0.806	1.388	2.282		0	0	0.806	1.388	2.282		0	0	0	0	0.646
0	0	0.51	1.141	2.776		0	0	0.51	1.141	2.776		0	0	0	0	0.722
0	1.487	0.665	2.258	1.612		0	1.487	0.665	2.258	1.612		0	0	0	0	1.612
0.582	1.174	0.361	2.103	1.824		0.582	1.174	0.361	2.103	1.824		0	0	0	0	1.612
0.645	1.443	0.361	1.228	4.194		0.645	1.443	0.361	1.228	4.194		0	0	0	0	0.722
2.281	1.3	0.323	1.228	2.58		2.281	1.3	0.323	1.228	2.58		0	0	0	0	0.322
1.53	1.613	0.228	1.452	2.348		1.53	1.613	0.228	1.452	2.348		0	0	0	0	0
1.388	0.822	0.323	1.141	0.722		1.388	0.822	0.323	1.141	0.722		0	0	0	0	0.322
1.839	0.582	0.361	1.522	1.644		1.839	0.582	0.361	1.522	1.644		0	0	0	0	1.824
2.309	0.869	0	1.141	0.456		2.309	0.869	0	1.141	0.456		0	0	0	0	2.904
0.361	0.721	2.066	0.645	0		0.361	0.721	2.066	0.645	0		0	0	0.161	0	1.882
0	0.323	0.822	0.228	0.646		0	0.323	0.822	0.228	0.646		0	0	0	0	0.722
0.968	0.981	1.02	0.361	0		0.968	0.981	1.02	0.361	0		0	0	0	0	0
2.965	2.097	1.033	0.806	0.722		2.965	2.097	1.033	0.806	0.722		0	0	0	0	2.6
1.522	1.53	1.715	0.645	1.612		1.522	1.53	1.715	0.645	1.612		0	0	0	0	0.646
0.161	0.721	1.684	0.645	0.912		0.161	0.721	1.684	0.645	0.912		0	0	0	0	0
0.721	0.981	0.806	2.309	1.02		0.721	0.981	0.806	2.309	1.02		0	0	0	0	1.644
0.323	2.04	1.33	2.247	2.04		0.323	2.04	1.33	2.247	2.04		0	0	0	0	1.29
0	1.3	0.806	1.452	2.886		0	1.3	0.806	1.452	2.886		0	0	0	0	1.882
0.361	0.228	0.806	1.621	1.612		0.361	0.228	0.806	1.621	1.612		0	0	0	0	0.322
0.484	0.684	0.161	0.912	1.29		0.484	0.684	0.161	0.912	1.29		0	0	0	0	0
0.161	0.361	0.161	0.941	1.33		0.161	0.361	0.161	0.941	1.33		0	0	0	0	0.322
0.51	0.456	0.161	1.163	0.722		0.51	0.456	0.161	1.163	0.722		0	0	0	0	0
0	0.323	1.033	1.3	1.442		0	0.323	1.033	1.3	1.442		0	0	0	0	0
0	1.378	0.582	1.461	1.738		0	1.378	0.582	1.461	1.738		0	0	0	0	0
0.582	1.129	2.761	1.53	2.326		0.582	1.129	2.761	1.53	2.326		0	0	0	0	0.646
0	2.152	1.452	2.103	1.738		0	2.152	1.452	2.103	1.738		0	0	0	0	0
0	1.3	0.941	1.661	0.912		0	1.3	0.941	1.661	0.912		0	0	0	0	0
0.806	0.582	1.141	1.803	1.33		0.806	0.582	1.141	1.803	1.33		0	0	0	0	0
1.129	0.665	1.033	2.021	1.442		1.129	0.665	1.033	2.021	1.442		0	0	0.161	0	0
1.163	0.361	1.02	1.228	0.912		1.163	0.361	1.02	1.228	0.912		0	0	0.228	0	0
0.806	0.484	0.456	1.228	2.904		0.806	0.484	0.456	1.228	2.904		0	0	0	0	0
0.721	0.822	1.378	1.02	1.29		0.721	0.822	1.378	1.02	1.29		0	0	0.161	0	0
1.715	1.803	0.822	1.29	1.164		1.715	1.803	0.822	1.29	1.164		0	0	0	0	2.974
0.51	0.869	0.484	0.721	0.646		0.51	0.869	0.484	0.721	0.646		0	0	0.161	0	0.322
0	2.55	1.3	1.033	0.322		0	2.55	1.3	1.033	0.322		0	0	0.361	0	0
0.161	0.361	3.082	0.721	1.442		0.161	0.361	3.082	0.721	1.442		0	0	0	0	0
4.403	1.033	0.806	0.51	2.52		4.403	1.033	0.806	0.51	2.52		0	0	0.161	0	0.646
2.509	1.962	0.582	1.378	2.776		2.509	1.962	0.582	1.378	2.776		0	0	0	0	0.322
1.29	1.803	0.484	0.968	2.326		1.29	1.803	0.484	0.968	2.326		0	0	0	0	1.612
1.452	0.361	0.981	1.487	2.282		1.452	0.361	0.981	1.487	2.282		0	0	0.161	0	0.322
0.484	0.361	1.163	2.42	1.612		0.484	0.361	1.163	2.42	1.612		0	0	0	0	0
0.582	0.582	2.326	2.281	1.02		0.582	0.582	2.326	2.281	1.02		0	0	0	0	0.456
0.869	0.323	1.613	1.613	2.6		0.869	0.323	1.613	1.613	2.6		0	0	0	0	0
	0.941		1.26	2.04			0.941		1.26	2.04		0	0	0	0	0.322
0		2.441				0		2.441
1.737	0.161	0.806	0.665	0.456		1.737	0.161	0.806	0.665	0.456		0.323	0.323	0.161	0.456	0.322
3	0.228	1.129	1.443	0.912		3	0.228	1.129	1.443	0.912		0.161	0.323	0	0.806	0.322
1.082	0.665	0.645	2.194	0.722		1.082	0.665	0.645	2.194	0.722		0.161	0.161	0	1.26	0.456
1.141	0.228	0.323	1.737	0.722		1.141	0.228	0.323	1.737	0.722		0	0.582	0	0.228	0
0.484	0.869	0.721	1.621	1.02		0.484	0.869	0.721	1.621	1.02		0.228	0.684	0	0.456	1.02
0	2.382	0.806	2.742	0.722		0	2.382	0.806	2.742	0.722		0	0.806	0	0.228	0.456
0.323	1.613	1.949	2.606	0.722		0.323	1.613	1.949	2.606	0.722		0	1.033	0.228	0.161	0.322
0.582	0	2.066	2.425	3.226		0.582	0	2.066	2.425	3.226		0.161	0.665	0	0	0
3	0.161	0.941	2.021	2.52		3	0.161	0.941	2.021	2.52		0	0.665	0.323	0	0.722
3.115	1.803	1.033	2.053	1.738		3.115	1.803	1.033	2.053	1.738		0.161	0.456	0.228	0	0.722
1.942	1.378	0.806	2.704	1.29		1.942	1.378	0.806	2.704	1.29		0	0.806	0.456	0	0.646
0.822	1.621	0.361	2.281	0.722		0.822	1.621	0.361	2.281	0.722		0	0.484	0.806	0	0.912
0.665	0.361	0.645	2.398	1.164		0.665	0.361	0.645	2.398	1.164		0.161	0.361	0.822	0	1.644
1.082	0.361	0.822	3.878	2.326		1.082	0.361	0.822	3.878	2.326		0.228	0.361	0.228	0	1.29
3.422	2.293	2.42	2.742	1.824		3.422	2.293	2.42	2.742	1.824		0	0.161	0.684	0	1.962
2.903	2.66	1.962	2.908	2.6		2.903	2.66	1.962	2.908	2.6		0	0.228	0.161	0	1.738
1.995	0.806	1.033	1.995	1.644		1.995	0.806	1.033	1.995	1.644		0	0.361	0.456	0.228	0.456
2.17	1.839	1.443	2.504	1.612		2.17	1.839	1.443	2.504	1.612		0	0.361	0.51	0	1.164
1.803	0.582	0.161	2.42	1.164		1.803	0.582	0.161	2.42	1.164		0	0.161	0	0	0
1.33	0.822	1.163	2.382	2.456		1.33	0.822	1.163	2.382	2.456		0	0.323	0.228	0.161	2.6
4.328	0.51	1.487	2.103	1.33		4.328	0.51	1.487	2.103	1.33		0	0.161	0.51	0	1.738
2.742	1.26	1.949	2.504	1.738		2.742	1.26	1.949	2.504	1.738		0	0	0.361	0	2.326
0.869	2.398	1.53	1.715	2.066		0.869	2.398	1.53	1.715	2.066		0	0.161	0.161	0	2.756
0.484	1.613	0.981	1.388	1.368		0.484	1.613	0.981	1.388	1.368		0.161	0	0.161	0	0.722
0.484	2.097	1.378	1.461	1.29		0.484	2.097	1.378	1.461	1.29		0	0	0.361	0	0
0.323	1.378	1.33	2.626	0.322		0.323	1.378	1.33	2.626	0.322		0	0	0	0	1.33
0.323	1.388	1.163	3.552	1.02		0.323	1.388	1.163	3.552	1.02		0	0	0	0	0.968
0	1.033	1.487	2.747	0.968		0	1.033	1.487	2.747	0.968		0	0	0	0	0.456
0.323	1.522	0.456	1.936	1.164		0.323	1.522	0.456	1.936	1.164		0	0	0.361	0	0.322
1.715	2.467	0.869	2.194	1.612		1.715	2.467	0.869	2.194	1.612		0	0	0.484	0	0.722
3.905	0.981	0.822	2.103	1.164		3.905	0.981	0.822	2.103	1.164		0	0	0	0	0.456
1.645	0.822	1.737	2.943	1.29		1.645	0.822	1.737	2.943	1.29		0	0	0.323	0	2.66
0.361	1.082	0.968	2.685	0.968		0.361	1.082	0.968	2.685	0.968		0	0	0	0	4.388
3.065	0.684	0.981	1.715	0.322		3.065	0.684	0.981	1.715	0.322		0	0.51	0	0	1.02
3.848	0.456	1.3	1.02	1.442		3.848	0.456	1.3	1.02	1.442		0	0.361	0	0	1.612
1.645	2.164	1.163	0.981	2.066		1.645	2.164	1.163	0.981	2.066		0	0.161	0	0	2.6
1.082	2.42	1.02	2.504	0.912		1.082	2.42	1.02	2.504	0.912		0	0.161	0	0	1.02
0.665	1.29	0.721	2.194	2.04		0.665	1.29	0.721	2.194	2.04		0	0	0	0	4.934
0.806	1.53	4.924	2.164	1.738		0.806	1.53	4.924	2.164	1.738		0	0.228	0	0	0.322
2.908	1.3	1.461	1.645	1.164		2.908	1.3	1.461	1.645	1.164		0	0.456	0	0	3.762
2.398	0.582	0.484	1.962	1.824		2.398	0.582	0.484	1.962	1.824		0	0	0	0	2.164
2.122	0.582	1.3	2.103	1.02		2.122	0.582	1.3	2.103	1.02		0	0.161	0	0	0.912
1.163	0.323	0.981	2.021	0.322		1.163	0.323	0.981	2.021	0.322		0	0.361	0	0	1.824
0.582	1.661	2.103	1.942	1.164		0.582	1.661	2.103	1.942	1.164		0	0.161	0.228	0	0.322
3.387	2.122	2.747	2.164	1.02		3.387	2.122	2.747	2.164	1.02		0	0	0.361	0	2.756
2.66	2.885	0.484	0.806	0.646		2.66	2.885	0.484	0.806	0.646		0	0.361	0	0	1.738
1.888	1.033	0.665	0.806	1.442		1.888	1.033	0.665	0.806	1.442		0	0.51	0.941	0	4.494
1.163	1.26	0.582	2.382	1.02		1.163	1.26	0.582	2.382	1.02		0	0.665	0.51	0	0.456
2.021	0.721	0.228	1.942	0.322		2.021	0.721	0.228	1.942	0.322		0	0.582	0.582	0	0.322
3.082	1.033	0.721	3.06	2.52		3.082	1.033	0.721	3.06	2.52		0	0.51	0.323	0	2.164
1.129	2.742	0.869	3.475	1.936		1.129	2.742	0.869	3.475	1.936		0	0.51	0.161	0	1.164
1.082	2.103	2.441	2.066	0.968		1.082	2.103	2.441	2.066	0.968		0	1.082	2.457	0	0.646
0.582	1.228	2.66	2.264	1.02		0.582	1.228	2.66	2.264	1.02		0	0.582	0.822	0	0.456
0.582	0.912	1.3	2.122	1.738		0.582	0.912	1.3	2.122	1.738		0	0.684	2.742	0	0
1.3	1.228	0.161	2.281	1.164		1.3	1.228	0.161	2.281	1.164		0	0.582	0.323	0	0.912
2.441	0.941	0.665	2.066	2.348		2.441	0.941	0.665	2.066	2.348		0	1.141	1.33	0	0.322
2.264	1.3	0.228	2.258	1.33		2.264	1.3	0.228	2.258	1.33		0	1.3	0.806	0	0.646
2.398	1.461	0.806	1.684	1.33		2.398	1.461	0.806	1.684	1.33		0	0.161	1.995	0	0
1.969	0.912	0.912	1.661	0.456		1.969	0.912	0.912	1.661	0.456		0	0.228	0.684	0	0.322
1.26	0.981	2.382	2.241	1.368		1.26	0.981	2.382	2.241	1.368		0	0	2.281	0	1.164
2.586	0.228	2.626	1.962	1.164		2.586	0.228	2.626	1.962	1.164		0	0	0.684	0	0
2.66	0.806	1.461	2.606	1.962		2.66	0.806	1.461	2.606	1.962		0	0	1.461	0	0.456
2.281	0.161	0.361	1.715	0.722		2.281	0.161	0.361	1.715	0.722		0	0	0	0	0
2.398	0.912	0.869	2.247	1.164		2.398	0.912	0.869	2.247	1.164		0	0	3.242	0	0.322
1.174	0.806	1.661	3.242	0.646		1.174	0.806	1.661	3.242	0.646		0	0	1.803	0	0.322
1.888	1.888	3.538	1.589	1.612		1.888	1.888	3.538	1.589	1.612		0	0.161	0.323	0	0.322
0.645	2.281	1.388	2.053	1.368		0.645	2.281	1.388	2.053	1.368		0	0.228	0.323	0	0.646
1.26	0.582	0.645	1.737	2.282		1.26	0.582	0.645	1.737	2.282		0	0	0.161	0	2.04
3.752	2.04	1.174	1.621	2.282		3.752	2.04	1.174	1.621	2.282		0	0	0.161	0	0.722
1.803	1.388	4.061	1.962	0.912		1.803	1.388	4.061	1.962	0.912		0.228	0	0	0	0.456
0.822	0.684	1.613	1.522	3.322		0.822	0.684	1.613	1.522	3.322		0	0	0.161	0	0.722
0.161	0.684	0.582	1.369	2.58		0.161	0.684	0.582	1.369	2.58		0	0	0	0	0.322
1.033	0.645	1.839	1.228	2.52		1.033	0.645	1.839	1.228	2.52		0	0	0.161	0	0.322
2.17	0.981	2.457	0.721	1.612		2.17	0.981	2.457	0.721	1.612		0	0	0.228	0	0.322
2.761	0.941	3.581	0.941	1.33		2.761	0.941	3.581	0.941	1.33		0	0	0.228	0	0.322
2.152	1.452	1.803	2.349	1.33		2.152	1.452	1.803	2.349	1.33		0	0	0.161	0	0
0.806	2.462	1.26	1.613	0.322		0.806	2.462	1.26	1.613	0.322		0	0	0.228	0	0
1.033	1.715	0.456	2.17	0		1.033	1.715	0.456	2.17	0		0	0	0.161	0	0.322
0.806	0.941	2.398	2.921	2.348		0.806	0.941	2.398	2.921	2.348		0	0	1.881	0	0
1.02	0.456	2.281	2.457	0.722		1.02	0.456	2.281	2.457	0.722		0	0	1.737	0	0
1.962	1.174	3.226	1.613	0		1.962	1.174	3.226	1.613	0		0	0	0.161	0	0
3.115	0.51	1.02	1.949	0.912		3.115	0.51	1.02	1.949	0.912		0	0.665	0.484	0	0
1.26	1.782	0.582	1.452	2.6		1.26	1.782	0.582	1.452	2.6		0	1.613	0.721	0	0
1.881	0.968	0.721	2.349	0.722		1.881	0.968	0.721	2.349	0.722		0.51	0.684	0.981	0	0
2.103	1.589	4.131	1.839	1.02		2.103	1.589	4.131	1.839	1.02		0	0.484	0.228	0	0
1.174	1.163	1.803	1.443	1.442		1.174	1.163	1.803	1.443	1.442		0	0.456	0	0	0
1.082	0.721	1.774	0.941	0.646		1.082	0.721	1.774	0.941	0.646		0	0.228	0.161	0	0
1.487	0.323	0.968	0.968	1.368		1.487	0.323	0.968	0.968	1.368		0	0.161	0.228	0	0
2.164	0.684	0.361	1.33	0.722		2.164	0.684	0.361	1.33	0.722		0	0	0	0	0
2.601	0.456	2.194	0.721	1.33		2.601	0.456	2.194	0.721	1.33		0	0	0.161	0	0
1.163	0.806	3.779	1.082	1.33		1.163	0.806	3.779	1.082	1.33		0.323	0.161	0.228	0	0
1.26	0.806	0.484	0.869	3.474		1.26	0.806	0.484	0.869	3.474		0	0.161	0.161	0	0
1.082	0.806	1.461	0.582	1.164		1.082	0.806	1.461	0.582	1.164		0	0.161	0.161	0	0
1.378	0.981	0.582	0.51	1.962		1.378	0.981	0.582	0.51	1.962		0	0.161	0	0	0
1.33	0.806	0.161	0.941	2.58		1.33	0.806	0.161	0.941	2.58		0	0.361	0	0	0
3.246	1.02	0.981	1.228	2.164		3.246	1.02	0.981	1.228	2.164		0	0.822	0.161	0	0
1.888	0.721	2.258	2.097	1.882		1.888	0.721	2.258	2.097	1.882		0	0.665	0.323	0.323	0
1.53	1.141	2.326	2.742	1.33		1.53	1.141	2.326	2.742	1.33		0	0.361	0	0.228	0
1.839	0.645	1.369	2.194	1.936		1.839	0.645	1.369	2.194	1.936		0	0.361	0.323	0.161	0
3.098	0.869	0.456	2.349	1.164		3.098	0.869	0.456	2.349	1.164		0	0.361	0.228	0	0
1.737	0.806	0.869	2.152	1.164		1.737	0.806	0.869	2.152	1.164		0	0.161	0	0	0
1.487	2.194	0.582	1.589	1.164		1.487	2.194	0.582	1.589	1.164		0	0.228	0	0	0
1.803	1.378	1.684	2.066	3.06		1.803	1.378	1.684	2.066	3.06		0	0	0	0	0
1.378	1.613	2.908	0.912	1.02		1.378	1.613	2.908	0.912	1.02		0	0.161	0.161	1.388	0
1.487	1.443	2.457	1.388	0.722		1.487	1.443	2.457	1.388	0.722		0	0	0.323	1.53	0
1.443	0.981	0.721	1.443	1.612		1.443	0.981	0.721	1.443	1.612		0	0	0.361	0.228	0
3.169	1.141	0.806	0.941	1.164		3.169	1.141	0.806	0.941	1.164		0	0.161	0.228	0.822	0
2.462	1.936	0.161	0.161	1.644		2.462	1.936	0.161	0.161	1.644		0	0	0.361	1.774	0
1.715	0.981	0.806	0.806	1.644		1.715	0.981	0.806	0.806	1.644		0	0.323	0.161	3.103	0
1.082	1.082	1.082	0.51	0.722		1.082	1.082	1.082	0.51	0.722		0	0.323	0.161	0.721	0
2.784	1.163	1.888	0.806	1.442		2.784	1.163	1.888	0.806	1.442		0	0.456	0	0.323	0.646
2.908	0.684	1.487	1.53	1.33		2.908	0.684	1.487	1.53	1.33		0	0.323	0.161	0.161	0
1.487	0.912	0.869	2.685	0.968		1.487	0.912	0.869	2.685	0.968		0	0.361	0.323	0.161	0
0.721	1.163	1.02	1.684	1.442		0.721	1.163	1.02	1.684	1.442		0	0.323	0.323	0.161	0
0.981	1.684	2.309	2.103	0.722		0.981	1.684	2.309	2.103	0.722		0.51	0.51	0.161	1.033	0
2.122	1.487	0.912	1.684	4.304		2.122	1.487	0.912	1.684	4.304		0	0.721	0.161	0.361	0
0.806	0.981	2.066	1.443	2.738		0.806	0.981	2.066	1.443	2.738		0	1.033	0.228	0.456	0
0.869	0.721	1.53	1.715	1.33		0.869	0.721	1.53	1.715	1.33		0	1.369	0	0.912	0
0.361	0.981	0.361	1.715	1.612		0.361	0.981	0.361	1.715	1.612		0	1.163	0.323	0.582	0
0	1.082	1.02	1.888	0.968		0	1.082	1.02	1.888	0.968		0	0.161	0	0.161	0
0.941	2.52	0.484	1.369	0.322		0.941	2.52	0.484	1.369	0.322		0	0.161	0.161	0.161	0
4.045	1.715	2.264	2.581	3.044		4.045	1.715	2.264	2.581	3.044		0	0	0	0	0.646
3.103	0.941	1.388	3.368	1.368		3.103	0.941	1.388	3.368	1.368		0	0	0.228	0	1.644
1.388	0.806	2.775	1.443	1.164		1.388	0.806	2.775	1.443	1.164		0	0	0	0.323	1.644
0.912	0.806	1.033	2.17	0.722		0.912	0.806	1.033	2.17	0.722		0	0	0.161	2.247	0.456
0.806	1.02	1.02	1.487	2.282		0.806	1.02	1.02	1.487	2.282		0	0	0.161	0.822	2.6
1.02	1.129	0.721	2.264	0		1.02	1.129	0.721	2.264	0		0	0	0	0.161	0
3.266	0.941	0.51	1.803	1.612		3.266	0.941	0.51	1.803	1.612		0	0	0.161	0.161	0.322
2.872	0.582	0.51	0.869	2.776		2.872	0.582	0.51	0.869	2.776		0	0	0.228	0.645	0
1.487	2.509	1.174	0.822	1.33		1.487	2.509	1.174	0.822	1.33		0	0	0.361	0.645	0
0.822	2.021	0.665	0.721	2.58		0.822	2.021	0.665	0.721	2.58		0.806	0	0	0.323	0
0.941	0.968	1.452	1.141	1.738		0.941	0.968	1.452	1.141	1.738		0	0	0.161	1.378	0
1.378	0.665	3.901	0.361	1.442		1.378	0.665	3.901	0.361	1.442		0	0	0.161	0.869	2.66
3.266	1.02	0.941	1.26	0.456		3.266	1.02	0.941	1.26	0.456		0	0	0.161	2.103	2.04
2.685	1.141	1.388	0.456	1.164		2.685	1.141	1.388	0.456	1.164		0	0	0.161	0.665	0.722
1.174	2.152	0.361	0.484	0.646		1.174	2.152	0.361	0.484	0.646		0	0	0.161	0.161	0.646
1.141	2.103	0.582	0.323	1.936		1.141	2.103	0.582	0.323	1.936		0	0	0.161	0.323	1.164
2.281	1.369	0.51	0.51	1.644		2.281	1.369	0.51	0.51	1.644		0	0	0.161	0	3.678
2.17	0.806	0.484	0.869	1.612		2.17	0.806	0.484	0.869	1.612		0	0	0.161	0	1.164
2.908	0.582	0	1.174	0.722		2.908	0.582	0	1.174	0.722		0	0	0.161	0.161	0.722
1.174	0.869	1.129	2.685	1.368		1.174	0.869	1.129	2.685	1.368		0	0	0.228	0.161	2.326
0.645	1.487	2.467	2.293	1.644		0.645	1.487	2.467	2.293	1.644		0	0	0.323	0.323	1.33
1.378	1.839	1.839	1.3	1.29		1.378	1.839	1.839	1.3	1.29		0	0	0	0	1.644
0.161	1.33	0.941	2.586	0.646		0.161	1.33	0.941	2.586	0.646		0	0	0	0	0.968
0.456	1.02	0.361	0.806	2.6		0.456	1.02	0.361	0.806	2.6		0	0	0	0.161	0
0.161	0.582	0.582	1.487	1.882		0.161	0.582	0.582	1.487	1.882		0	0	0	0.645	0.456
0	0.806	1.3	2.398	0.722		0	0.806	1.3	2.398	0.722		0	0	0	0.806	0
0	0.51	1.26	1.782	1.962		0	0.51	1.26	1.782	1.962		0	0	0	0.161	0
1.174	0.869		1.3	0.322		1.174	0.869		1.3	0.322		0	0.161	0	1.774	0
	0.684	0.161	1.02	0.322			0.684	0.161	1.02	0.322		0	0	0.361	0.51	0.322
0.161		1.452				0.161		1.452
2.55	0.228	1.33	0.228	0		2.55	0.228	1.33	0.228	0		0.228	0.161	0	0	0
2.021	0.721	2.822	1.737	2.974		2.021	0.721	2.822	1.737	2.974		0.228	0.361	0.582	0.323	0.322
1.33	0.912	0.582	2.581	4.482		1.33	0.912	0.582	2.581	4.482		0.161	0	0.456	0.161	0
1.452	1.995	1.228	2.326	1.29		1.452	1.995	1.228	2.326	1.29		0.161	0	0.484	0.361	0
1.888	2.425	3.563	1.661	0		1.888	2.425	3.563	1.661	0		0.161	0	0.665	0.161	0.722
1.715	2.241	3.098	0.822	0.322		1.715	2.241	3.098	0.822	0.322		0.645	0	0.645	0	0.322
1.388	0.806	1.995	2.281	0.912		1.388	0.806	1.995	2.281	0.912		0.161	0	0.323	0.228	0
1.962	0.361	1.645	1.3	2.326		1.962	0.361	1.645	1.3	2.326		0.323	0	0.228	0.161	0.322
2.704	0	2.247	1.3	3.606		2.704	0	2.247	1.3	3.606		0	0	0.665	0	0
0.941	0	1.26	1.443	1.644		0.941	0	1.26	1.443	1.644		0.161	0	0.869	0	0
2.066	0.484	1.737	1.613	0.968		2.066	0.484	1.737	1.613	0.968		0	0	0.161	0	0
1.684	1.443	1.803	1.174	0		1.684	1.443	1.803	1.174	0		0.161	0.161	0.981	0	0
1.782	1.33	2.04	1.461	2.738		1.782	1.33	2.04	1.461	2.738		0.161	0.161	0.645	0	0.646
1.645	1.02	2.626	1.174	4.528		1.645	1.02	2.626	1.174	4.528		0	0	0.161	0.361	0.456
1.715	1.881	1.443	1.129	2.066		1.715	1.881	1.443	1.129	2.066		0.323	0	1.174	0	1.164
2.021	1.141	1.782	0.941	1.612		2.021	1.141	1.782	0.941	1.612		0.161	0	2.17	0	0
2.441	1.613	1.645	0.806	0.912		2.441	1.613	1.645	0.806	0.912		0.645	0	4.388	0	1.368
1.53	1.29	1.033	1.715	1.936		1.53	1.29	1.033	1.715	1.936		0.582	0	5.003	0	0.456
2.626	1.3	0.806	2.281	3.06		2.626	1.3	0.806	2.281	3.06		0.323	0	1.774	0	0
1.388	1.53	1.369	1.936	2.164		1.388	1.53	1.369	1.936	2.164		0	0	0.161	0	0.912
1.803	1.369	1.949	2.462	1.936		1.803	1.369	1.949	2.462	1.936		0	0	2.425	0	0
1.621	1.388	1.461	2.066	0.722		1.621	1.388	1.461	2.066	0.722		0	0	3.752	0	0.646
3.321	1.02	1.803	1.378	0.722		3.321	1.02	1.803	1.378	0.722		0	0	4.234	0	0
1.522	0.806	1.881	1.645	1.882		1.522	0.806	1.881	1.645	1.882		0	0	1.881	0	0
1.995	0.806	1.881	1.487	3.368		1.995	0.806	1.881	1.487	3.368		0	0	0.645	0	0
2.258	1.33	1.613	2.04	1.33		2.258	1.33	1.613	2.04	1.33		0.161	0	0.456	0	0.322
2.194	0.665	2.974	2.281	1.442		2.194	0.665	2.974	2.281	1.442		0	0	0.161	0	0
2.509	0.721	2.398	2.194	0.322		2.509	0.721	2.398	2.194	0.322		0	0	0.941	0	0.322
2.04	0.582	3.724	1.02	3.474		2.04	0.582	3.724	1.02	3.474		0	0	0.323	0	0.322
1.141	0.582	3.581	1.782	2.04		1.141	0.582	3.581	1.782	2.04		0.361	0	0	0	0
1.33	0.456	3.482	2.194	2.326		1.33	0.456	3.482	2.194	2.326		0.981	0	0.161	0	0.322
1.737	1.737	1.888	1.082	1.29		1.737	1.737	1.888	1.082	1.29		0.665	0	0.51	0.582	0.322
2.066	1.487	1.522	0.806	1.644		2.066	1.487	1.522	0.806	1.644		0.484	0	0.161	0	0.912
1.378	0.645	1.388	0.941	2.756		1.378	0.645	1.388	0.941	2.756		0.161	0	0.161	0	0.456
2.097	1.995	2.606	1.228	4.08		2.097	1.995	2.606	1.228	4.08		0.484	0	0.161	0	0
1.995	1.661	1.995	1.3	0.968		1.995	1.661	1.995	1.3	0.968		0.228	0	0.161	0	0
2.398	1.141	3.202	1.684	0.968		2.398	1.141	3.202	1.684	0.968		0.228	0	0.665	0	0
3.06	0.456	2.784	1.782	0		3.06	0.456	2.784	1.782	0		0.161	0	0.323	0	0
1.461	1.621	1.803	2.097	0.322		1.461	1.621	1.803	2.097	0.322		0.228	0	0.228	0	0
1.645	1.388	2.462	1.839	0.456		1.645	1.388	2.462	1.839	0.456		0.161	0	0.361	0	0.322
1.487	0.51	2.965	2.164	3.49		1.487	0.51	2.965	2.164	3.49		0.228	0	0	0	0.722
1.369	0.361	0.981	1.589	1.29		1.369	0.361	0.981	1.589	1.29		0.161	0	2.974	0	0.322
1.53	1.129	1.839	1.936	1.02		1.53	1.129	1.839	1.936	1.02		0.161	0	3.463	0.323	0.322
1.487	1.033	1.3	1.621	0.456		1.487	1.033	1.3	1.621	0.456		0.161	0	3.834	0.361	0.646
1.962	0.968	0.361	0.869	0		1.962	0.968	0.361	0.869	0		0	0	3.607	0	0.722
2.326	0.323	1.033	0.51	0.456		2.326	0.323	1.033	0.51	0.456		0.645	0	0.161	0.161	0
1.661	0.684	1.3	1.443	0.722		1.661	0.684	1.3	1.443	0.722		0.161	0	0	0	0
1.388	1.613	0.968	1.597	0.322		1.388	1.613	0.968	1.597	0.322		0	0	0	0	0
0.665	0.484	2.264	1.3	0		0.665	0.484	2.264	1.3	0		0.228	0	0.484	0	0.322
1.962	2.097	0.806	2.152	0.322		1.962	2.097	0.806	2.152	0.322		0.161	0	2.921	0	0.722
2.822	1.661	2.066	2.626	0.322		2.822	1.661	2.066	2.626	0.322		0	0	3.878	0.161	0.322
3.043	1.839	0.582	1.715	0		3.043	1.839	0.582	1.715	0		0	0	0.228	0.323	0
1.942	1.082	1.661	1.082	0.322		1.942	1.082	1.661	1.082	0.322		0.228	0	1.995	0	0
1.684	1.3	2.281	1.26	0.322		1.684	1.3	2.281	1.26	0.322		0.161	0	3.103	0	0
1.745	0.806	1.082	1.174	0		1.745	0.806	1.082	1.174	0		0	0	0.323	0	0.322
2.194	1.962	1.881	1.782	0.722		2.194	1.962	1.881	1.782	0.722		0	0	0	0	0
1.888	2.04	1.745	1.53	0.646		1.888	2.04	1.745	1.53	0.646		0	0	0.361	0	0
2.122	0.721	2.742	1.033	0.456		2.122	0.721	2.742	1.033	0.456		0.822	0	0.323	0.228	0.322
1.737	0.361	2.194	1.369	1.612		1.737	0.361	2.194	1.369	1.612		0.484	0	1.461	0	0
1.369	0.51	1.26	0.806	3.564		1.369	0.51	1.26	0.806	3.564		0.51	0	0.968	0	0
2.066	0.456	1.613	0.721	1.644		2.066	0.456	1.613	0.721	1.644		0.361	0	1.613	0	0
1.378	0	2.281	0.228	0.912		1.378	0	2.281	0.228	0.912		0.161	0	1.452	0	0.322
1.29	1.02	1.02	0	1.02		1.29	1.02	1.02	0	1.02		0.161	0	1.774	0	0
2.04	2.626	1.228	0.51	0.646		2.04	2.626	1.228	0.51	0.646		0.161	0.323	0.51	0	0
3.202	1.487	2.872	1.621	0.456		3.202	1.487	2.872	1.621	0.456		0.161	0	3.226	0	0
2.247	0.941	2.908	1.228	1.612		2.247	0.941	2.908	1.228	1.612		0.161	0	2.747	0	0
0.645	1.3	1.522	2.457	1.824		0.645	1.3	1.522	2.457	1.824		0	0	5.202	0	0
2.281	1.082	1.684	2.103	2.326		2.281	1.082	1.684	2.103	2.326		0	0	2.509	0	0.322
1.969	1.942	3.541	2.097	0.456		1.969	1.942	3.541	2.097	0.456		0	0	0.968	1.487	0
1.839	1.452	1.29	1.461	0		1.839	1.452	1.29	1.461	0		0	0	3.581	0.161	0
2.309	1.378	0.968	1.174	3.564		2.309	1.378	0.968	1.174	3.564		0	0	1.461	0	0
1.803	0.806	2.021	1.3	1.738		1.803	0.806	2.021	1.3	1.738		0	0	2.504	0.161	0
2.241	1.163	1.881	1.969	0.722		2.241	1.163	1.881	1.969	0.722		0	0	2.756	0.323	0.456
1.715	1.443	1.443	2.601	0.456		1.715	1.443	1.443	2.601	0.456		0	0	0	0	0
1.443	2.467	1.29	2.281	3.678		1.443	2.467	1.29	2.281	3.678		0	0	0.869	0	0.322
2.581	2.965	1.684	1.613	0.968		2.581	2.965	1.684	1.613	0.968		0	0	0.484	0.228	0
1.3	2.626	1.661	1.839	0.722		1.3	2.626	1.661	1.839	0.722		0	0	0.361	0.161	0.456
1.082	2.097	1.487	1.26	0.722		1.082	2.097	1.487	1.26	0.722		0	0	0.361	0	0.456
0.582	0.645	2.601	1.388	0.456		0.582	0.645	2.601	1.388	0.456		0	0	0	0.484	0
1.839	0.582	1.461	1.661	0.322		1.839	0.582	1.461	1.661	0.322		0	0	0.582	0.161	0
3.242	1.645	1.949	1.443	0		3.242	1.645	1.949	1.443	0		0	0	1.033	0	0
2.281	0.665	1.803	0.822	0.646		2.281	0.665	1.803	0.822	0.646		0.323	0	2.974	0.228	0.456
2.398	1.839	1.949	1.782	2.6		2.398	1.839	1.949	1.782	2.6		0.456	0	1.597	0.323	0
1.737	0.51	1.613	1.969	1.612		1.737	0.51	1.613	1.969	1.612		0.645	0	2.854	0	0
2.152	1.378	1.443	2.17	1.612		2.152	1.378	1.443	2.17	1.612		0.484	0	3.202	0.161	0.456
1.53	2.441	1.745	2.398	1.29		1.53	2.441	1.745	2.398	1.29		0.161	0	0.51	0	0.322
2.601	1.522	1.53	0.968	1.442		2.601	1.522	1.53	0.968	1.442		0	0	1.969	0	0
2.326	1.803	2.761	1.487	0.912		2.326	1.803	2.761	1.487	0.912		0	0	3.678	0	0
2.903	0.941	1.378	1.803	0.646		2.903	0.941	1.378	1.803	0.646		0	0	3.824	0	0.322
2.398	0.582	1.597	1.163	0.722		2.398	0.582	1.597	1.163	0.722		0	0	2.04	0	0
2.053	1.378	2.066	1.26	1.02		2.053	1.378	2.066	1.26	1.02		0	0	0.361	0	0
1.745	1.29	3.885	0.806	0.322		1.745	1.29	3.885	0.806	0.322		0	0	3.29	0	0
2.152	1.33	2.241	0.456	0.322		2.152	1.33	2.241	0.456	0.322		0	0	3.463	0.361	0
1.936	0.484	1.02	0.665	0.646		1.936	0.484	1.02	0.665	0.646		0	0	1.3	0	0
2.021	1.082	1.443	0.721	2.282		2.021	1.082	1.443	0.721	2.282		0	0	2.42	0	0
1.942	2.293	1.613	0.822	2.066		1.942	2.293	1.613	0.822	2.066		0.323	0	1.825	0	0
0.869	0.806	2.66	0.968	3.776		0.869	0.806	2.66	0.968	3.776		0	0	0	0	0
2.398	0.51	0.941	0.968	1.02		2.398	0.51	0.941	0.968	1.02		0	0	0	0	0
1.962	0.869	1.969	1.174	0.722		1.962	0.869	1.969	1.174	0.722		0	0	0	0.161	0
1.33	0.361	1.487	2.293	2.326		1.33	0.361	1.487	2.293	2.326		0	0	1.745	0	0
2.17	0.968	2.761	2.55	1.612		2.17	0.968	2.761	2.55	1.612		0	0	0.228	0.684	0
2.606	1.645	1.141	2.258	1.882		2.606	1.645	1.141	2.258	1.882		0.323	0	0.161	0.161	0
1.487	2.822	0.806	1.942	2.756		1.487	2.822	0.806	1.942	2.756		0	0	0.582	0.582	0
2.122	1.949	1.737	1.745	0.646		2.122	1.949	1.737	1.745	0.646		0	0	1.26	0.161	0.322
2.021	1.02	2.398	2.293	0.646		2.021	1.02	2.398	2.293	0.646		0.869	0.161	0.228	0	0
2.872	1.684	1.949	1.141	0.322		2.872	1.684	1.949	1.141	0.322		0.161	0	0.161	0	0.456
1.02	2.247	0.941	1.163	0.456		1.02	2.247	0.941	1.163	0.456		0.323	0	2.194	0	0
1.962	0.912	1.388	1.936	3.678		1.962	0.912	1.388	1.936	3.678		0.361	0	0.51	0	0.722
3.391	1.141	2.097	1.645	1.33		3.391	1.141	2.097	1.645	1.33		0.361	0	2.509	0	0.646
2.462	1.033	1.613	1.522	1.612		2.462	1.033	1.613	1.522	1.612		0.323	0	3.762	0	0
1.33	1.782	2.55	1.881	0.722		1.33	1.782	2.55	1.881	0.722		0.161	0	0.228	0	0
2.281	1.645	2.626	2.066	0.646		2.281	1.645	2.626	2.066	0.646		0.361	0	3.901	0	0
2.606	1.745	1.452	1.839	1.882		2.606	1.745	1.452	1.839	1.882		0.161	0.161	0.721	0	0
2.293	1.839	1.936	1.803	3.044		2.293	1.839	1.936	1.803	3.044		0.161	0	2.103	0	0.722
1.737	1.684	2.775	1.29	1.164		1.737	1.684	2.775	1.29	1.164		0	0	2.858	0	0
2.258	1.645	1.163	1.443	0.646		2.258	1.645	1.163	1.443	0.646		0.361	0	0.161	0	0
1.33	2.908	1.645	1.3	1.29		1.33	2.908	1.645	1.3	1.29		0	0	2.817	0	0.322
1.589	1.522	1.613	2.103	3.776		1.589	1.522	1.613	2.103	3.776		0.161	0	4.969	0	0.322
1.839	0.456	2.457	1.942	1.612		1.839	0.456	2.457	1.942	1.612		0.456	0	0.484	0	0
2.103	0.806	1.141	2.467	1.29		2.103	0.806	1.141	2.467	1.29		0.684	0	4.969	0	0
1.995	0.484	2.525	2.066	3.06		1.995	0.484	2.525	2.066	3.06		0	0.51	3.169	0	0
2.152	0.822	2.784	1.26	1.612		2.152	0.822	2.784	1.26	1.612		0	0	1.839	0	0.456
1.589	1.461	3.31	1.589	1.02		1.589	1.461	3.31	1.589	1.02		0.361	0.161	0.161	0	0
1.033	1.53	2.441	1.737	0.456		1.033	1.53	2.441	1.737	0.456		0.361	0	1.228	0	0.322
1.487	2.17	1.645	1.487	3.884		1.487	2.17	1.645	1.487	3.884		0.582	0	1.174	0	0
1.589	2.247	3.422	1.942	1.824		1.589	2.247	3.422	1.942	1.824		0.51	0	0.51	0	0
2.103	0.968	2.309	1.487	1.02		2.103	0.968	2.309	1.487	1.02		0.161	0	0.582	0	0.322
1.29	0.665	1.839	2.525	1.02		1.29	0.665	1.839	2.525	1.02		0.161	0	0.161	0	0
2.398	1.589	1.487	2.903	2.164		2.398	1.589	1.487	2.903	2.164		0.228	0	0.51	0	0.456
3.356	2.066	2.961	2.103	3.044		3.356	2.066	2.961	2.103	3.044		0.161	0	0.361	0	0
2.467	1.745	0.981	1.141	2.04		2.467	1.745	0.981	1.141	2.04		0.721	0	0.161	0	0
2.908	0.822	0.645	0.806	0.722		2.908	0.822	0.645	0.806	0.722		0.161	0	0.869	0	0
2.053	1.141	1.995	1.3	0		2.053	1.141	1.995	1.3	0		0	0	0.484	0	0
2.398	0.51	1.715	0.869	2.326		2.398	0.51	1.715	0.869	2.326		0	0	0	0	0
2.581	1.803	1.443	1.29	3.43		2.581	1.803	1.443	1.29	3.43		0	0	0	0	0
2.164	2.52	1.443	1.3	1.164		2.164	2.52	1.443	1.3	1.164		0	0	0	0	0
2.398	1.163	1.621	1.3	0.646		2.398	1.163	1.621	1.3	0.646		0	0	0.161	0	0
1.174	1.082	1.881	1.53	0.722		1.174	1.082	1.881	1.53	0.722		0	0	2.021	0	0
1.839	0.806	2.17	2.097	4.586		1.839	0.806	2.17	2.097	4.586		0	0	1.715	0	0
0.869	1.452	2.467	2.194	1.738		0.869	1.452	2.467	2.194	1.738		0.228	0	2.349	1.26	0
2.756	1.53	2.817	1.443	0.456		2.756	1.53	2.817	1.443	0.456		0	0.484	1.613	0	0
2.293	1.487	1.737	1.645	0		2.293	1.487	1.737	1.645	0		0.161	0	0.582	0	0
1.995	2.293	4.032	1.487	0.456		1.995	2.293	4.032	1.487	0.456		0	0	1.995	0	0
1.782	2.264	3.103	1.589	3.322		1.782	2.264	3.103	1.589	3.322		0	0	0.361	0	0
1.737	0.968	2.382	1.613	3.776		1.737	0.968	2.382	1.613	3.776		0	0	4.032	0	0
2.462	1.487	2.943	1.033	2.756		2.462	1.487	2.943	1.033	2.756		0	0.228	2.398	0	0
2.247	1.745	2.382	1.26	0.722		2.247	1.745	2.382	1.26	0.722		0.161	0	4.863	0	0
1.621	1.522	2.241	0.869	0		1.621	1.522	2.241	0.869	0		0.228	0.161	2.747	0	0
2.122	1.839		0.806	0.322		2.122	1.839		0.806	0.322		0	0	0	0	0
	1.452	0.721	0.806	4.934			1.452	0.721	0.806	4.934		0	0	0.323	0	0
0.361		0.582				0.361		0.582
1.141	0.228	0.51	0.161	0.646		1.141	0.228	0.51	0.161	0.646		0.161	0.361	0		0
1.452	1.522	0.361	0.484	0.646		1.452	1.522	0.361	0.484	0.646		0	0.161	2.152		0
0.721	0.721	0.721	0	2.52		0.721	0.721	0.721	0	2.52		0	0	4.334		0
2.097	1.082	1.936	0	1.824		2.097	1.082	1.936	0	1.824		0	0	2.908		0
1.033	2.164	3.766	0.869	2.282		1.033	2.164	3.766	0.869	2.282		0	0	2.349		0
1.163	0.721	1.174	2.747	1.29		1.163	0.721	1.174	2.747	1.29		0	0.161	6.338		0
1.3	1.129	0.582	3.875	1.02		1.3	1.129	0.582	3.875	1.02		0	0.228	1.3		0
2.309	2.626	0.361	2.775	0.968		2.309	2.626	0.361	2.775	0.968		0	0	0.161		0
1.645	2.17	0.161	2.747	1.824		1.645	2.17	0.161	2.747	1.824		0	0	3.226		0
3.031	1.033	0.456	1.589	1.882		3.031	1.033	0.456	1.589	1.882		0	0.161	1.141		0
1.597	1.082	0.161	1.803	3.49		1.597	1.082	0.161	1.803	3.49		0	0.161	4.906		0
0.806	0.721	0	2.103	1.644		0.806	0.721	0	2.103	1.644		0	0	3.31		0
1.645	1.29	0	2.04	3.898		1.645	1.29	0	2.04	3.898		0	0	0.665		0
2.349	1.129	0.161	1.174	2.756		2.349	1.129	0.161	1.174	2.756		0	0	0.582		0
1.033	1.589	0.456	1.082	1.936		1.033	1.589	0.456	1.082	1.936		0	0	0.228		0
1.589	1.26	0	0.51	2.66		1.589	1.26	0	0.51	2.66		0	0	0.361		0.456
1.141	1.597	0.361	0.51	1.442		1.141	1.597	0.361	0.51	1.442		0	0	2.704		0
0.721	1.53	0.161	1.163	3.194		0.721	1.53	0.161	1.163	3.194		0	0	3.082		0
1.487	1.129	0.361	1.962	0.968		1.487	1.129	0.361	1.962	0.968		0	0	3.325		0
1.02	2.965	1.02	0.806	1.33		1.02	2.965	1.02	0.806	1.33		0	0	1.3		0
1.452	1.661	1.942	2.742	2.04		1.452	1.661	1.942	2.742	2.04		0	0	1.487		0
1.684	1.02	2.908	3.325	1.368		1.684	1.02	2.908	3.325	1.368		0	0	1.684		0
1.141	0.941	1.737	2.974	0.646		1.141	0.941	1.737	2.974	0.646		0	0	4.906		0
1.033	2.097	0.582	2.021	1.644		1.033	2.097	0.582	2.021	1.644		0	0	1.228		0
1.033	0.806	1.174	1.684	1.612		1.033	0.806	1.174	1.684	1.612		0	0	0.721		0
2.097	1.228	0.665	3.132	2.974		2.097	1.228	0.665	3.132	2.974		0	0	0.684		0
0.822	0.484	0.684	1.597	3.044		0.822	0.484	0.684	1.597	3.044		0	0	0.323		0
1.782	0.806	1.26	1.082	0.968		1.782	0.806	1.26	1.082	0.968		0	0	0.665		0
2.309	1.715	1.621	1.621	0.456		2.309	1.715	1.621	1.621	0.456		0	0	1.33		0
2.164	1.082	0.981	2.704	1.936		2.164	1.082	0.981	2.704	1.936		0	0	0.721		0
0.912	0.981	1.613	1.613	2.6		0.912	0.981	1.613	1.613	2.6		0	0	0.721		0
0.806	1.452	1.163	1.02	2.6		0.806	1.452	1.163	1.02	2.6		0	0	0.161		0
2.194	0.806	1.881	1.02	0.456		2.194	0.806	1.881	1.02	0.456		0	0	0.361		0
1.621	0.665	0.721	1.3	1.644		1.621	0.665	0.721	1.3	1.644		0	0	1.888		0.456
0.806	0.806	0.456	1.33	1.164		0.806	0.806	0.456	1.33	1.164		0	0	1.3		0
0.822	1.522	0.806	2.685	2.348		0.822	1.522	0.806	2.685	2.348		0	0	0		1.882
1.745	1.522	2.309	2.817	2.456		1.745	1.522	2.309	2.817	2.456		0	0	0		0
1.033	1.082	1.888	2.122	1.612		1.033	1.082	1.888	2.122	1.612		0	0	3.741		0
2.293	0.665	1.02	1.825	2.348		2.293	0.665	1.02	1.825	2.348		0	0	4.406		0
1.949	0.161	0.869	1.3	1.644		1.949	0.161	0.869	1.3	1.644		0	0	6.938		0
0.822	1.29	1.613	1.02	0.722		0.822	1.29	1.613	1.02	0.722		0	0	1.487		0
2.103	1.02	0.361	1.962	1.33		2.103	1.02	0.361	1.962	1.33		0	0	3.984		0
1.174	1.02	0.456	2.601	1.612		1.174	1.02	0.456	2.601	1.612		0	0	3.368		0
0.665	1.613	0.806	2.398	0.722		0.665	1.613	0.806	2.398	0.722		0	0	3.325		0
0.684	1.613	1.378	1.129	1.164		0.684	1.613	1.378	1.129	1.164		0	0	2.247		0
1.26	1.082	1.129	1.487	0.722		1.26	1.082	1.129	1.487	0.722		0	0	0.912		0
1.661	0.323	0.822	1.522	3.548		1.661	0.323	0.822	1.522	3.548		0	0	2.775		0
1.839	0	1.737	1.881	2.974		1.839	0	1.737	1.881	2.974		0	0	3.834		0
1.487	0.323	1.33	0.721	2.326		1.487	0.323	1.33	0.721	2.326		0	0	0		0
0.981	1.02	1.033	0.323	0.968		0.981	1.02	1.033	0.323	0.968		0	0	4.796		0
1.141	2.398	1.3	0.645	1.164		1.141	2.398	1.3	0.645	1.164		0	0	2.606		0
1.522	1.613	1.522	0.941	1.612		1.522	1.613	1.522	0.941	1.612		0	0	0		0
0.941	0.912	1.942	0.51	2.348		0.941	0.912	1.942	0.51	2.348		0	0	3.834		0
0.806	0.941	2.04	0.484	1.612		0.806	0.941	2.04	0.484	1.612		0	0	4.542		0
0.645	1.3	0.484	0.51	1.882		0.645	1.3	0.484	0.51	1.882		0	0	2.462		0
1.082	2.103	0.665	0.228	1.02		1.082	2.103	0.665	0.228	1.02		0	0	3.482		0
2.194	0.806	0.912	0.869	2.922		2.194	0.806	0.912	0.869	2.922		0	0	4.722		0
1.163	1.378	2.309	0.665	4.132		1.163	1.378	2.309	0.665	4.132		0	0	3.885		1.368
1.613	1.26	1.803	0.228	3.322		1.613	1.26	1.803	0.228	3.322		0	0	1.33		0
1.452	0.912	1.129	1.26	1.33		1.452	0.912	1.129	1.26	1.33		0	0	0.161		0
1.53	1.522	1.684	1.942	1.442		1.53	1.522	1.684	1.942	1.442		0	0	3.607		0
2.398	1.228	1.715	2.817	2.52		2.398	1.228	1.715	2.817	2.52		0	0	3.766		0
2.066	1.3	1.969	2.601	0.456		2.066	1.3	1.969	2.601	0.456		0	0	0.228		0
1.613	1.487	1.02	2.457	3.06		1.613	1.487	1.02	2.457	3.06		0	0.684	3.194		0
1.645	1.443	0.968	1.452	1.738		1.645	1.443	0.968	1.452	1.738		0	0	3.954		0
1.163	1.082	0.645	2.55	2.164		1.163	1.082	0.645	2.55	2.164		0	0	0.806		0
2.742	1.881	0.822	2.462	1.882		2.742	1.881	0.822	2.462	1.882		0	0	1.613		1.442
0.684	1.645	0.981	1.803	1.164		0.684	1.645	0.981	1.803	1.164		0	0	2.309		0.646
0.582	1.129	0.869	2.021	2.282		0.582	1.129	0.869	2.021	2.282		0	0	3.607		0.322
0.981	1.53	1.388	2.685	1.936		0.981	1.53	1.388	2.685	1.936		0	0	1.621		1.164
0.456	0.721	3.132	1.378	3.49		0.456	0.721	3.132	1.378	3.49		0	0	0.361		0
1.745	1.522	1.487	1.803	2.164		1.745	1.522	1.487	1.803	2.164		0	0	1.443		0
0.941	1.033	0.665	0.456	0.646		0.941	1.033	0.665	0.456	0.646		0	0	0.361		0
1.942	1.888	0.361	1.684	3.226		1.942	1.888	0.361	1.684	3.226		0	0	4.722		0.322
1.02	1.02	0.806	0.806	3.49		1.02	1.02	0.806	0.806	3.49		0	0	2.908		0.912
1.26	0.968	2.053	0.721	1.824		1.26	0.968	2.053	0.721	1.824		0	0	1.621		1.02
0.721	2.309	3.901	0.51	1.962		0.721	2.309	3.901	0.51	1.962		0	0	2.601		0.912
1.163	3.31	1.803	0.161	2.58		1.163	3.31	1.803	0.161	2.58		0	0	3.013		0
2.756	0.484	0.806	0	0.968		2.756	0.484	0.806	0	0.968		0	0	3.356		0
1.621	1.02	0.456	2.626	3.65		1.621	1.02	0.456	2.626	3.65		0	0	1.163		0
1.803	1.942	0.456	2.742	2.04		1.803	1.942	0.456	2.742	2.04		0	0	4.519		0
1.3	1.661	2.775	2.309	2.922		1.3	1.661	2.775	2.309	2.922		0	0	3.925		0
1.949	1.163	4.106	2.309	2.456		1.949	1.163	4.106	2.309	2.456		0	0	0.161		0
1.969	1.033	1.33	1.388	2.326		1.969	1.033	1.33	1.388	2.326		0	0	4.429		0
1.228	0.361	0.228	1.613	1.442		1.228	0.361	0.228	1.613	1.442		0	0	6.299		0
0.582	0.869	0.456	1.888	0.322		0.582	0.869	0.456	1.888	0.322		0	0	3.202		0
0.51	1.839	0.869	1.613	2.282		0.51	1.839	0.869	1.613	2.282		0	0	6.55		0
1.174	1.962	3.724	3.181	3.29		1.174	1.962	3.724	3.181	3.29		0	0	3.418		0
1.33	0.323	2.974	2.908	2.164		1.33	0.323	2.974	2.908	2.164		0	0	4.763		1.882
1.53	0.161	1.02	1.737	0.722		1.53	0.161	1.02	1.737	0.722		0	0	1.839		0.646
1.26	1.141	0.361	3.132	1.442		1.26	1.141	0.361	3.132	1.442		0	0	1.589		0.322
2.021	2.17	0.228	2.122	2.258		2.021	2.17	0.228	2.122	2.258		0	0	3.552		0
0.665	2.241	2.425	3	4.328		0.665	2.241	2.425	3	4.328		0	0	3.202		0.456
1.228	1.3	4.328	2.349	2.6		1.228	1.3	4.328	2.349	2.6		0	0	0.968		1.442
1.174	0.645	1.141	2.281	0.912		1.174	0.645	1.141	2.281	0.912		0	0	0.721		0
0.645	1.881	0.822	2.646	2.456		0.645	1.881	0.822	2.646	2.456		0	0	2.756		0.722
1.452	1.141	1.378	1.645	2.04		1.452	1.141	1.378	1.645	2.04		0	0	0.806		0.646
2.164	1.839	3.422	2.281	2.52		2.164	1.839	3.422	2.281	2.52		0	0	0.869		0.456
1.613	1.3	2.247	2.854	2.04		1.613	1.3	2.247	2.854	2.04		0	0	7.143		0
1.942	1.29	0.361	3.242	1.02		1.942	1.29	0.361	3.242	1.02		0	0	6.709		0
1.082	0.806	0.582	1.522	1.442		1.082	0.806	0.582	1.522	1.442		0	0	3.901		0
1.461	2.021	1.033	0.941	1.882		1.461	2.021	1.033	0.941	1.882		0	0	7.287		1.612
0.806	2.17	1.53	2.398	2.974		0.806	2.17	1.53	2.398	2.974		0	0	1.141		0
1.378	1.443	4.222	1.774	1.33		1.378	1.443	4.222	1.774	1.33		0	0	6.637		0.456
1.737	0.822	1.737	3.098	1.738		1.737	0.822	1.737	3.098	1.738		0	0	3.878		0
1.388	1.129	0.456	1.839	2.258		1.388	1.129	0.456	1.839	2.258		0	0	1.613		0
1.53	0.51	0.912	1.589	1.738		1.53	0.51	0.912	1.589	1.738		0	0	0.484		0.722
1.378	1.33	4.355	2.55	3.226		1.378	1.33	4.355	2.55	3.226		0	0	2.04		0.322
1.443	1.378	3.082	2.281	2.58		1.443	1.378	3.082	2.281	2.58		0	0	4.222		0
1.452	1.141	0.806	3.403	1.962		1.452	1.141	0.806	3.403	1.962		0	0	4.542		0.322
1.661	1.26	0.51	1.3	1.164		1.661	1.26	0.51	1.3	1.164		0	0	1.774		0
1.881	0.582	3.713	2.961	2.066		1.881	0.582	3.713	2.961	2.066		0	0	4.343		0
1.369	1.53	2.586	2.441	1.33		1.369	1.53	2.586	2.441	1.33		0	0	1.443		0
1.589	1.613	0.721	2.103	2.974		1.589	1.613	0.721	2.103	2.974		0	0	4.194		0.322
1.487	1.645	0.161	1.888	0		1.487	1.645	0.161	1.888	0		0	0	4.34		0.322
1.942	0.869	0.323	2.122	0.456		1.942	0.869	0.323	2.122	0.456		0	0.456	1.881		0
1.661	0.806	0	1.163	2.66		1.661	0.806	0	1.163	2.66		0	0	3.013		0
0.645	0.228	0.361	1.839	2.164		0.645	0.228	0.361	1.839	2.164		0	0	3.607		0
2.626	1.141	0	2.606	1.738		2.626	1.141	0	2.606	1.738		0	0	2.194		0
1.369	0.941	2.241	2.761	0.968		1.369	0.941	2.241	2.761	0.968		0	0	3.098		0
1.3	1.684	2.817	2.775	0.722		1.3	1.684	2.817	2.775	0.722		0	0.228	3.103		0
2.42	1.936	2.601	2.441	1.02		2.42	1.936	2.601	2.441	1.02		0	0.361	4.334		0
1.33	0.456	1.487	2.241	0.722		1.33	0.456	1.487	2.241	0.722		0	0	2.097		0
0.665	1.487	0.582	2.55	0		0.665	1.487	0.582	2.55	0		0	0.361	0.721		0
0.941	1.26	0.361	0.981	0.912		0.941	1.26	0.361	0.981	0.912		0	0	0.806		0
1.782	1.522	0.665	1.782	0.322		1.782	1.522	0.665	1.782	0.322		0	0	3.766		0
1.082	1.228	3.762	0.684	0.722		1.082	1.228	3.762	0.684	0.722		0	0	4.388		0
0.323	1.141	3.082	0.484	2.282		0.323	1.141	3.082	0.484	2.282		0	0	3.463		0
0.806	0.665	0.822	0.361	0.722		0.806	0.665	0.822	0.361	0.722		0	0	2.601		0
2.903	1.3	0	1.715	0		2.903	1.3	0	1.715	0		0.361	0	3.31		0
0.968	1.33	0.361	1.388	0		0.968	1.33	0.361	1.388	0		0.484	0	2.943		0
1.369	0.684	0.456	3.325	0.322		1.369	0.684	0.456	3.325	0.322		0.721	0	1.888		0
1.26	1.388	1.388	2.974	0		1.26	1.388	1.388	2.974	0		0.806	0.161	3.448		0
1.163	0.721	4.007	1.3	0		1.163	0.721	4.007	1.3	0		0.721	0	1.949		0
1.378	1.53	2.784	1.803	0		1.378	1.53	2.784	1.803	0		2.326	0	1.033		1.164
0.806	0.161	0.869	1.737	0		0.806	0.161	0.869	1.737	0		1.461	0	1.803		1.02
1.839	1.461	0.582	0.721	0		1.839	1.461	0.582	0.721	0		1.645	0	0.228		2.326
0.941	1.487	0.484	1.969	0		0.941	1.487	0.484	1.969	0		0.361	0	1.881		0
1.839	1.803	0.582	0.869	0		1.839	1.803	0.582	0.869	0		0.684	0	2.961		0
1.033	1.825	2.52	1.3	0		1.033	1.825	2.52	1.3	0		0.161	0.161	1.962		0
2.349	1.378	1.378	0.981	0		2.349	1.378	1.378	0.981	0		1.02	0.161	1.33		0
1.29	1.487	1.803	1.228	0		1.29	1.487	1.803	1.228	0		0.51	0	1.745		1.164
2.281	0.968	1.936	0.228	0		2.281	0.968	1.936	0.228	0		0	0	5.065		1.738
1.487	1.737	1.839	0.941	0		1.487	1.737	1.839	0.941	0		0	0	7.287		0
0.582	1.033	3.538	1.163	0		0.582	1.033	3.538	1.163	0		0.161	0	1.589		0
1.443	0.51	0.721	0.645	0		1.443	0.51	0.721	0.645	0		0.323	0	3.403		0
2.601	2.685	1.33	0.456	0		2.601	2.685	1.33	0.456	0		0	0	0.456		0
1.613	1.621		1.33	0		1.613	1.621		1.33	0		0.161	0	3.834		0
0.822	1.782	0.161	2.784	0		0.822	1.782	0.161	2.784	0		0.161	0	2.504		0
	1.141	1.141	1.969	0			1.141	1.141	1.969	0		0	0	2.281		0
0.228		1.228				0.228		1.228
0.822	0.161	1.082	0.161	0.456		0.822	0.161	1.082	0.161	0.456		0	0	0		0
1.461	0.582	0.968	1.774	1.02		1.461	0.582	0.968	1.774	1.02		0	0	0.323		0
1.995	0.51	1.461	1.962	1.164		1.995	0.51	1.461	1.962	1.164		0.806	0.161	0.665		0
1.522	1.53	1.141	2.326	1.02		1.522	1.53	1.141	2.326	1.02		0.806	0.161	0.51		0
1.487	1.684	1.174	3.082	1.442		1.487	1.684	1.174	3.082	1.442		0.323	0	0		0
1.388	0.981	0.721	2.441	0.646		1.388	0.981	0.721	2.441	0.646		0.161	0	0.161		0
0.941	1.369	0.941	1.613	0.456		0.941	1.369	0.941	1.613	0.456		0	0	0.323		0.722
1.589	1.684	1.26	1.369	0.322		1.589	1.684	1.26	1.369	0.322		0	0	0.161		0
0.981	1.452	1.949	2.382	0.322		0.981	1.452	1.949	2.382	0.322		0	0	3.741		0
1.613	1.53	1.3	1.141	2.04		1.613	1.53	1.3	1.141	2.04		0	0	3.391		0
1.29	1.033	0.822	2.66	1.644		1.29	1.033	0.822	2.66	1.644		5.126	0	2.467		0
1.228	1.082	0.665	2.42	0.722		1.228	1.082	0.665	2.42	0.722		3.418	0	0		0
1.02	1.487	1.141	2.961	0.456		1.02	1.487	1.141	2.961	0.456		1.969	0	0.645		0.722
1.715	0.968	1.141	2.903	0.968		1.715	0.968	1.141	2.903	0.968		0.869	0.161	0		0
1.613	0.323	1.02	1.737	0.968		1.613	0.323	1.02	1.737	0.968		3.422	0	0.51		0.456
1.163	1.33	1.589	1.825	2.04		1.163	1.33	1.589	1.825	2.04		0.822	0	0		0
1.378	2.066	0.721	2.241	0.722		1.378	2.066	0.721	2.241	0.722		2.194	0	0		0
1.942	2.194	1.163	1.621	0		1.942	2.194	1.163	1.621	0		2.817	0	0		0
2.122	1.645	0.806	1.53	2.164		2.122	1.645	0.806	1.53	2.164		1.3	0	0		0.322
1.141	1.803	0.582	1.613	0.722		1.141	1.803	0.582	1.613	0.722		0.941	0	0		0
1.388	0.582	1.163	2.747	0.722		1.388	0.582	1.163	2.747	0.722		3.065	0	0		0
2.626	0.582	1.388	1.737	1.738		2.626	0.582	1.388	1.737	1.738		1.737	0	0		0
1.033	0.807	1.487	1.613	1.164		1.033	0.807	1.487	1.613	1.164		1.461	0	0		0
0.869	2.742	1.141	1.995	0.646		0.869	2.742	1.141	1.995	0.646		3.682	0	0		0
2.258	1.141	1.461	2.066	1.612		2.258	1.141	1.461	2.066	1.612		5.391	0	0		0
2.281	1.881	0.665	3.266	1.936		2.281	1.881	0.665	3.266	1.936		1.443	0	0		0
1.02	1.782	1.174	3.639	1.368		1.02	1.782	1.174	3.639	1.368		0.912	0	0		0
0.721	0.645	1.661	1.589	1.164		0.721	0.645	1.661	1.589	1.164		2.382	0	0		0
1.597	1.522	1.3	1.589	0.968		1.597	1.522	1.3	1.589	0.968		3.448	0	0.51		0.322
1.487	1.613	0.51	2.103	1.02		1.487	1.613	0.51	2.103	1.02		0.582	0	0.484		0
0.582	1.02	0.941	2.586	1.02		0.582	1.02	0.941	2.586	1.02		1.522	0	0.161		0
0.665	1.621	1.163	2.908	0.968		0.665	1.621	1.163	2.908	0.968		1.369	0	0.484		0
2.309	1.228	1.082	2.103	1.02		2.309	1.228	1.082	2.103	1.02		4.852	0	0		0
2.103	0.807	1.487	2.704	1.164		2.103	0.807	1.487	2.704	1.164		0.228	0	0.361		0.968
0.806	1.745	1.645	1.388	0.968		0.806	1.745	1.645	1.388	0.968		0	0	0.228		0
1.589	0.721	1.3	1.949	0.646		1.589	0.721	1.3	1.949	0.646		0	0	0		2.282
1.3	1.129	1.082	2.646	0.456		1.3	1.129	1.082	2.646	0.456		0	0	0		2.66
0.912	0.822	0.806	2.152	0.968		0.912	0.822	0.806	2.152	0.968		0.645	0	0		3.474
1.487	1.02	0.161	2.425	1.02		1.487	1.02	0.161	2.425	1.02		0.51	0	0		1.29
2.021	0.912	0.869	3	1.164		2.021	0.912	0.869	3	1.164		1.942	0	0		0
0.665	0.456	0.582	2.103	0.912		0.665	0.456	0.582	2.103	0.912		2.961	0	0		4.482
1.141	3.242	0.582	2.194	1.33		1.141	3.242	0.582	2.194	1.33		4.585	0	0.323		1.962
0.869	1.228	0.806	1.839	0.968		0.869	1.228	0.806	1.839	0.968		1.53	0	0.228		0
0.981	1.715	0.806	2.194	1.02		0.981	1.715	0.806	2.194	1.02		0.161	0	1.29		1.164
2.309	1.033	0.684	2.747	1.33		2.309	1.033	0.684	2.747	1.33		0.968	0.822	1.621		0.456
1.715	1.082	0.228	3.214	0.646		1.715	1.082	0.228	3.214	0.646		0	0.869	3.226		0
1.715	0	0.51	3.214	0.968		1.715	0	0.51	3.214	0.968		0.665	0.323	3.069		0.722
1.174	0.869	0.721	2.17	1.02		1.174	0.869	0.721	2.17	1.02		0.665	0.51	2.264		0.646
0.721	0.968	2.872	1.141	1.738		0.721	0.968	2.872	1.141	1.738		1.02	0.161	0		1.33
0.869	1.3	2.921	2.247	0.456		0.869	1.3	2.921	2.247	0.456		1.522	0.161	0		1.368
1.3	1.661	2.525	2.281	0.912		1.3	1.661	2.525	2.281	0.912		0.869	0.323	0.806		1.164
1.803	2.281	0.456	1.378	1.164		1.803	2.281	0.456	1.378	1.164		1.369	0	0.161		1.738
0.806	1.888	0.51	1.942	1.02		0.806	1.888	0.51	1.942	1.02		1.737	0.361	0		0.322
1.26	1.969	0	2.021	0.456		1.26	1.969	0	2.021	0.456		1.163	0.228	0.721		0.722
2.398	1.33	0.161	2.309	0.456		2.398	1.33	0.161	2.309	0.456		2.961	0.161	1.661		0.456
1.737	0.807	0.228	3.563	0.968		1.737	0.807	0.228	3.563	0.968		0.51	0.228	0.51		0.722
1.661	0.981	4.619	2.626	1.738		1.661	0.981	4.619	2.626	1.738		1.53	0.323	1.825		0
1.29	0.665	0.822	1.949	1.368		1.29	0.665	0.822	1.949	1.368		0.361	0	0.869		1.29
1.141	0.665	1.461	2.425	0.722		1.141	0.665	1.461	2.425	0.722		0	0.941	4.562		3.242
1.378	1.141	2.103	2.309	0.322		1.378	1.141	2.103	2.309	0.322		0.484	0.161	0.323		1.882
1.803	1.53	2.55	1.715	1.33		1.803	1.53	2.55	1.715	1.33		0	0	0.161		0
2.398	2.258	2.457	2.349	0.456		2.398	2.258	2.457	2.349	0.456		0	0.161	0.161		0
2.04	0.941	1.452	1.3	1.02		2.04	0.941	1.452	1.3	1.02		0	0.228	0.645		0.322
0.981	1.082	0.806	2.097	0		0.981	1.082	0.806	2.097	0		0	1.129	1.774		0
1.452	0.582	0.822	2.854	0.722		1.452	0.582	0.822	2.854	0.722		0	0.361	1.02		0
2.742	0.941	0.484	2.457	1.368		2.742	0.941	0.484	2.457	1.368		0	0	0.582		0
1.033	2.103	0.161	3.226	1.29		1.033	2.103	0.161	3.226	1.29		0	0	0.228		0.322
0.582	1.228	0.323	2.646	0.646		0.582	1.228	0.323	2.646	0.646		0	0.323	0.361		0.322
1.163	1.942	4.542	2.601	2.348		1.163	1.942	4.542	2.601	2.348		0	0.161	0		0.322
1.522	2.164	0.869	1.621	0.322		1.522	2.164	0.869	1.621	0.322		0	0	0.161		0.322
0.484	0.807	1.033	1.782	1.164		0.484	0.807	1.033	1.782	1.164		0	0	0		0
2.264	0.721	0.51	1.487	1.02		2.264	0.721	0.51	1.487	1.02		0	0	0.161		0
1.461	2.974	0.228	1.487	0.322		1.461	2.974	0.228	1.487	0.322		0.665	0	0.228		0
2.606	1.53	0.806	2.097	1.644		2.606	1.53	0.806	2.097	1.644		1.02	0	0.161		0
0.361	1.839	0.665	2.761	0		0.361	1.839	0.665	2.761	0		0	0	0		0
1.369	1.53	3.994	3.356	1.02		1.369	1.53	3.994	3.356	1.02		0	0	0.323		0.456
1.163	1.803	1.29	1.949	0.456		1.163	1.803	1.29	1.949	0.456		0	0	0.361		0
2.194	2.908	1.228	2.309	0.456		2.194	2.908	1.228	2.309	0.456		0.161	0	0		0
2.425	1.487	1.228	2.626	0.722		2.425	1.487	1.228	2.626	0.722		0	0	0.323		0
1.452	3.013	1.942	1.3	1.442		1.452	3.013	1.942	1.3	1.442		0.645	0	0.361		0
0	2.457	0.721	2.742	0.968		0	2.457	0.721	2.742	0.968		2.425	0	0.323		0
0.582	1.388	0.51	2.467	0.722		0.582	1.388	0.51	2.467	0.722		4.653	0	0		0
0.806	0.869	1.774	2.247	1.33		0.806	0.869	1.774	2.247	1.33		0.822	0	0.361		0
1.613	0.323	1.803	2.17	1.442		1.613	0.323	1.803	2.17	1.442		0.228	0	0.161		0
0.941	1.141	3.266	2.164	0.912		0.941	1.141	3.266	2.164	0.912		0	0	0		0.322
1.369	1.589	3.901	1.936	1.33		1.369	1.589	3.901	1.936	1.33		3.875	0.161	0		0
2.103	2.626	1.803	1.461	1.33		2.103	2.626	1.803	1.461	1.33		2.626	0	0		0
1.141	1.962	1.174	2.382	1.02		1.141	1.962	1.174	2.382	1.02		2.747	0	0		0
1.33	0.869	0.161	3.177	0.322		1.33	0.869	0.161	3.177	0.322		0.981	0	0.456		0
1.443	0.645	0	2.586	0.456		1.443	0.645	0	2.586	0.456		2.704	0	0.161		0
0.941	0.807	0.161	2.55	0.322		0.941	0.807	0.161	2.55	0.322		1.53	0	0		0
0.941	2.822	0	2.103	0.322		0.941	2.822	0	2.103	0.322		0.806	0	0.161		0
2.066	1.129	0	2.398	1.644		2.066	1.129	0	2.398	1.644		1.661	0	0.161		0
0.869	0.665	0	3.226	0.722		0.869	0.665	0	3.226	0.722		1.29	0	0.361		0
1.684	1.949	0	2.775	0.722		1.684	1.949	0	2.775	0.722		0.161	0	0		0
1.684	2.164	0	2.17	0.322		1.684	2.164	0	2.17	0.322		4.271	0	0		0
1.29	1.29	0	1.803	0.722		1.29	1.29	0	1.803	0.722		0.941	0	0		0
1.163	1.228	0	2.103	0.456		1.163	1.228	0	2.103	0.456		0.822	0	0		0
2.194	1.082	0.228	2.822	2.52		2.194	1.082	0.228	2.822	2.52		1.589	0	0		0
1.3	0.807	1.684	3.043	2.04		1.3	0.807	1.684	3.043	2.04		1.378	0	0		0.456
0.456	1.141	3.043	1.461	1.368		0.456	1.141	3.043	1.461	1.368		3.741	0	0.361		0
0	1.082	3.177	1.487	0.722		0	1.082	3.177	1.487	0.722		0.912	0	0		0
1.3	2.258	2.55	1.803	0.456		1.3	2.258	2.55	1.803	0.456		2.756	0	0		0
0.484	0.721	0	1.3	0.456		0.484	0.721	0	1.3	0.456		1.942	0	0		3.606
0.822	1.033	0.721	1.942	0.322		0.822	1.033	0.721	1.942	0.322		1.163	0	0		4.84
1.839	2.525	0.806	1.589	0.322		1.839	2.525	0.806	1.589	0.322		4.084	0	0.161		0.456
1.174	1.174	0.161	1.461	0.968		1.174	1.174	0.161	1.461	0.968		0.968	0	0		1.02
1.228	0.981	0.323	1.621	0.646		1.228	0.981	0.323	1.621	0.646		0.323	0	0.806		0.456
1.369	1.942	0.822	2.152	1.33		1.369	1.942	0.822	2.152	1.33		2.04	0	3.242		0.646
1.26	2.525	3.581	1.597	1.824		1.26	2.525	3.581	1.597	1.824		1.443	0	1.645		1.33
0.51	2.398	1.803	2.961	0		0.51	2.398	1.803	2.961	0		0.721	0	1.949		0.968
2.704	1.715	1.969	2.103	2.282		2.704	1.715	1.969	2.103	2.282		2.965	0	2.52		0.456
2.921	1.839	0.161	3.246	1.02		2.921	1.839	0.161	3.246	1.02		1.3	0	1.745		0.322
1.141	2.309	0	2.194	0.322		1.141	2.309	0	2.194	0.322		0.981	0	0.981		0.322
0.161	0.721	0.161	2.097	1.164		0.161	0.721	0.161	2.097	1.164		1.737	0	0		0.722
0	1.141	1.33	1.962	0.722		0	1.141	1.33	1.962	0.722		1.803	0	0.323		0
0	1.589	0.361	1.839	0.722		0	1.589	0.361	1.839	0.722		0.665	0	0		1.02
3.132	0.968	0.456	2.52	1.02		3.132	0.968	0.456	2.52	1.02		3.387	0	0		1.644
2.66	2.194	0.361	1.443	1.644		2.66	2.194	0.361	1.443	1.644		0.806	0	0		0.646
1.774	1.715	0.323	1.949	1.164		1.774	1.715	0.323	1.949	1.164		1.597	0	0		1.02
1.839	0.51	0	1.995	1.442		1.839	0.51	0	1.995	1.442		1.163	0	0		0
1.033	0.665	1.621	2.55	1.962		1.033	0.665	1.621	2.55	1.962		0.361	0	0		0.968
1.26	1.141	2.601	2.742	1.164		1.26	1.141	2.601	2.742	1.164		1.621	0	0		0
2.382	1.33	2.908	2.097	0		2.382	1.33	2.908	2.097	0		1.487	0	0		0.456
1.589	1.715	1.53	2.55	0.968		1.589	1.715	1.53	2.55	0.968		0.684	0	0		0.722
0.51	1.589	1.3	2.398	1.02		0.51	1.589	1.3	2.398	1.02		0.645	0	0		0.968
1.621	0.665	0.323	2.756	0.722		1.621	0.665	0.323	2.756	0.722		2.247	0	0		0
1.803	0	1.174	2.908	0.456		1.803	0	1.174	2.908	0.456		1.803	0	0		0.968
1.033	0.161	1.53	2.04	0		1.033	0.161	1.53	2.04	0		0.645	0	0		1.29
1.522	0	1.141	1.715	1.02		1.522	0	1.141	1.715	1.02		4.588	0	0		1.02
2.066	1.228	1.29	1.715	0.646		2.066	1.228	1.29	1.715	0.646		1.684	0	0.228		0.722
1.684	2.398	1.839	1.522	0.646		1.684	2.398	1.839	1.522	0.646		4.969	0	0.161		0
1.141	3.448	0.323	1.803	1.738		1.141	3.448	0.323	1.803	1.738		4.295	0	0.161		0
1.3	2.021	0.228	2.103	1.164		1.3	2.021	0.228	2.103	1.164		0.822	0	0.228		0.646
0.822	1.745	0.582	1.715	0.322		0.822	1.745	0.582	1.715	0.322		3.169	0	0.228		1.164
1.02	0.645	1.26	1.715	1.33		1.02	0.645	1.26	1.715	1.33		2.382	0	0		0.646
1.839	1.621	3.103	1.26	0		1.839	1.621	3.103	1.26	0		2.164	0	0		0.722
1.163	0.51	1.621	2.704	1.29		1.163	0.51	1.621	2.704	1.29		1.661	0	0.228		0.968
0.456	0.807	1.452	3.031	0.968		0.456	0.807	1.452	3.031	0.968		0.51	0	0.323		0
0.582	1.969	2.921	2.854	0.456		0.582	1.969	2.921	2.854	0.456		0.822	0	0		1.612
1.141	1.888	3.132	1.962	1.612		1.141	1.888	3.132	1.962	1.612		1.228	0	0		1.644
0.582	0.456	2.685	2.586	0.722		0.582	0.456	2.685	2.586	0.722		1.174	0	0		0.912
1.174	1.53	1.33	2.398	0.646		1.174	1.53	1.33	2.398	0.646		2.943	0	0		0
1.962	1.082	0.484	1.969	1.29		1.962	1.082	0.484	1.969	1.29		3.625	0	0.161		1.612
2.021	0.721	0.323	1.803	1.882		2.021	0.721	0.323	1.803	1.882		4.461	0	0.161		0
1.715	1.461	1.388	1.803	1.442		1.715	1.461	1.388	1.803	1.442		3.541	0	0		0
0.51	1.613	1.621	2.097	1.738		0.51	1.613	1.621	2.097	1.738		0	0	0		0.968
1.589	0.822		2.974	0.722		1.589	0.822		2.974	0.722		0.161	0	0		0
0.645	0.582	0	2.349	1.02		0.645	0.582	0	2.349	1.02		0.161	0	0		1.164
	1.082	0.161	2.122	0.722			1.082	0.161	2.122	0.722			0	0		0.646
1.174		0				1.174		0				0.684
2.194	0.161	0	0.51	0.456		2.194	0.161	0	0.51	0.456		0.361	0	0		0
0.684	0.51	0	0.582	1.164		0.684	0.51	0	0.582	1.164		0	0.582	0		0
0.912	0.968	0.161	0.941	0.722		0.912	0.968	0.161	0.941	0.722		0	0	0		0
1.53	1.621	0.161	1.141	1.02		1.53	1.621	0.161	1.141	1.02		0	0.361	0		0
2.281	1.782	0	1.621	0.646		2.281	1.782	0	1.621	0.646		3.403	0.51	0.323		0
1.3	1.033	0	1.888	2.326		1.3	1.033	0	1.888	2.326		2.747	0.161	0		0
1.228	1.745	0	1.388	0.968		1.228	1.745	0	1.388	0.968		0.361	0.161	0		0
1.942	1.3	0	0.721	2.326		1.942	1.3	0	0.721	2.326		0.323	0.51	0		0
1.163	1.461	0.228	1.082	1.824		1.163	1.461	0.228	1.082	1.824		0.361	0.51	0		0
1.33	1.443	0.161	0.51	1.612		1.33	1.443	0.161	0.51	1.612		0	0.582	0		0
1.487	1.645	1.082	1.033	0.322		1.487	1.645	1.082	1.033	0.322		0.484	0.361	0		0
1.129	0.684	2.42	0.665	0.646		1.129	0.684	2.42	0.665	0.646		0	0.484	0		0
1.174	1.174	3.06	1.228	2.348		1.174	1.174	3.06	1.228	2.348		0	0.228	0		0
1.745	0.807	3	0.822	1.368		1.745	0.807	3	0.822	1.368		0	0.665	0		0
2.626	1.969	1.443	0.968	2.326		2.626	1.969	1.443	0.968	2.326		0	0.721	0		0
2.122	0.51	0.806	1.613	1.29		2.122	0.51	0.806	1.613	1.29		0	0.161	0		0
0.361	1.163	0.51	1.3	0.722		0.361	1.163	0.51	1.3	0.722		0	0.981	0.323		0
1.621	1.839	2.164	1.3	1.02		1.621	1.839	2.164	1.3	1.02		0	1.082	0		0
1.33	1.53	3.878	0.51	0.456		1.33	1.53	3.878	0.51	0.456		0	0.361	0		0
0.361	1.082	2.457	1.033	0.456		0.361	1.082	2.457	1.033	0.456		0	0.161	0		0
0.456	1.839	1.613	1.613	0		0.456	1.839	1.613	1.613	0		0	0.361	0		0
0.456	0.869	2.097	1.443	0.322		0.456	0.869	2.097	1.443	0.322		0	0.456	0.161		0
3.403	1.661	4.876	1.378	0		3.403	1.661	4.876	1.378	0		0	0.323	0		0
2.097	0.361	1.645	1.452	0.722		2.097	0.361	1.645	1.452	0.722		0	0.721	0		0
2.908	2.152	2.247	0.981	0		2.908	2.152	2.247	0.981	0		0	0.456	0		0
0	1.033	2.747	1.53	1.962		0	1.033	2.747	1.53	1.962		0	0.228	0		0
0	0.822	3.103	1.443	0.722		0	0.822	3.103	1.443	0.722		0	0.869	0		0
0	0.981	0.51	1.369	1.33		0	0.981	0.51	1.369	1.33		0	0.645	0		0
0.665	0.228	0.323	1.082	0.722		0.665	0.228	0.323	1.082	0.722		1.661	0	0		0
0.456	1.487	0.161	0.941	0.722		0.456	1.487	0.161	0.941	0.722		4.286	0.361	0		0
0.323	0.941	0.161	1.33	0.456		0.323	0.941	0.161	1.33	0.456		3.132	0	0		0
0	1.174	0.822	1.129	0.456		0	1.174	0.822	1.129	0.456		3.463	0.721	0		0
0.161	1.522	3.391	1.141	0		0.161	1.522	3.391	1.141	0		3.169	0.361	0		0
0.456	1.26	3.23	0.869	0.456		0.456	1.26	3.23	0.869	0.456		1.461	0.161	0		0
0	1.684	2.103	1.613	0.322		0	1.684	2.103	1.613	0.322		2.908	0.228	0		0
0.484	1.613	1.3	1.141	3.322		0.484	1.613	1.3	1.141	3.322		1.228	0	0.51		0
0	0.807	1.26	1.3	2.738		0	0.807	1.26	1.3	2.738		3.625	0.161	0.806		1.644
0.981	0.684	0.684	1.26	1.644		0.981	0.684	0.684	1.26	1.644		4.689	0.323	0.228		0
2.525	1.33	1.684	0.665	0.722		2.525	1.33	1.684	0.665	0.722		0.721	0.323	0.51		1.738
2.601	1.369	3.132	1.228	1.442		2.601	1.369	3.132	1.228	1.442		0.161	0.228	0.323		0.722
2.55	1.174	3.489	0.51	1.612		2.55	1.174	3.489	0.51	1.612		0	0	0		0
1.3	1.3	1.02	1.228	0.968		1.3	1.3	1.02	1.228	0.968		0	0.228	0.484		1.164
0.361	2.626	0.684	1.461	0.456		0.361	2.626	0.684	1.461	0.456		0	0.161	0.228		0.912
0.361	1.522	0	1.174	0.646		0.361	1.522	0	1.174	0.646		0	0.323	0.484		0.646
0.228	0.822	0.161	1.487	0		0.228	0.822	0.161	1.487	0		0	0	0		1.33
0.361	0.228	0.361	0.582	1.02		0.361	0.228	0.361	0.582	1.02		0	0	0.941		1.29
0	0.721	2.053	0.684	0.456		0	0.721	2.053	0.684	0.456		0	0.323	0.361		1.164
0	1.782	2.626	1.26	0.322		0	1.782	2.626	1.26	0.322		0	0.323	0.684		1.33
1.645	0.807	3.325	0.582	0.912		1.645	0.807	3.325	0.582	0.912		0	0.361	0.51		0.722
5.599	1.803	1.461	1.082	0		5.599	1.803	1.461	1.082	0		0	0	0.684		1.33
2.152	1.369	0.869	0.721	0.322		2.152	1.369	0.869	0.721	0.322		0	0.323	0.456		0.722
1.443	1.02	0.582	1.02	0.322		1.443	1.02	0.582	1.02	0.322		0	0	0.484		1.33
2.326	2.66	0.361	0.981	0.722		2.326	2.66	0.361	0.981	0.722		0	0.323	0.161		0.912
2.349	2.55	0.51	1.33	0.322		2.349	2.55	0.51	1.33	0.322		0	0.582	0.684		1.738
0	1.033	3.098	1.461	0		0	1.033	3.098	1.461	0		0	0.484	0.161		1.612
1.174	0.912	5.207	0.981	0		1.174	0.912	5.207	0.981	0		0	1.02	0.323		0
1.597	1.174	1.033	0.822	0		1.597	1.174	1.033	0.822	0		1.962	0.361	0		0
1.378	1.082	0	1.26	0.456		1.378	1.082	0	1.26	0.456		2.504	0.645	0.51		0
1.803	1.228	0	1.613	0.968		1.803	1.228	0	1.613	0.968		4.722	0.228	0.456		1.02
1.487	0.645	0.806	1.163	0.646		1.487	0.645	0.806	1.163	0.646		2.646	0.361	0.323		0
1.589	0.51	3.202	1.774	0.722		1.589	0.51	3.202	1.774	0.722		1.26	0.361	0.161		1.29
0.807	0.361	3.724	1.3	1.02		0.807	0.361	3.724	1.3	1.02		3.552	0.665	0		1.738
0.822	1.53	1.737	0.806	0.722		0.822	1.53	1.737	0.806	0.722		2.021	0.361	0.161		0
3.132	1.969	1.163	1.141	1.33		3.132	1.969	1.163	1.141	1.33		3.132	0.665	0		0.322
1.661	1.613	1.033	1.141	0.722		1.661	1.613	1.033	1.141	0.722		6.584	0.645	0.228		1.442
2.462	0.806	0.582	0.869	1.02		2.462	0.806	0.582	0.869	1.02		2.55	0.51	0		0
0.228	0.806	0	1.487	1.33		0.228	0.806	0	1.487	1.33		0.665	0.721	0		0.646
0.665	0.323	2.457	1.26	1.368		0.665	0.323	2.457	1.26	1.368		1.942	0.161	0		0
1.02	0.484	1.888	1.661	1.33		1.02	0.484	1.888	1.661	1.33		1.522	0.161	0.361		0
0.484	0.323	1.589	1.589	0.646		0.484	0.323	1.589	1.589	0.646		2.908	0	0		0
0.161	1.388	2.053	1.129	1.02		0.161	1.388	2.053	1.129	1.02		4.106	0.645	0		0
0.645	0.582	0.361	1.3	0		0.645	0.582	0.361	1.3	0		1.949	0.323	0.161		0.456
0.161	1.033	0.456	0.806	0		0.161	1.033	0.456	0.806	0		2.457	0.323	0		0
0.721	0.582	0.361	1.228	0.646		0.721	0.582	0.361	1.228	0.646		0.361	0.361	0.323		0
0.228	0.456	2.164	1.443	0		0.228	0.456	2.164	1.443	0		4.061	0.161	0.161		0
1.141	1.174	3.325	1.033	0.456		1.141	1.174	3.325	1.033	0.456		1.53	0.51	0.161		0.646
2.103	1.174	3.541	1.597	0.456		2.103	1.174	3.541	1.597	0.456		2.152	0.51	0.361		0
1.26	0.822	1.141	0.806	0		1.26	0.822	1.141	0.806	0		3.71	0.161	0.161		0
2.382	1.3	0.484	0.912	0		2.382	1.3	0.484	0.912	0		3.043	0	0.484		0
0.51	0.582	0.161	0.869	0		0.51	0.582	0.161	0.869	0		3.752	0.161	0.228		0
0.645	1.803	0.981	0.941	0		0.645	1.803	0.981	0.941	0		2.747	0.161	0.361		0.322
0.645	1.522	0.484	0.582	0		0.645	1.522	0.484	0.582	0		3.418	0.361	0.361		0
0.807	1.53	0.323	1.3	0		0.807	1.53	0.323	1.3	0		1.839	0.161	0.361		0
0.323	0.645	0	0.822	0		0.323	0.645	0	0.822	0		3.741	0.161	0		0
0.981	0.968	0	0.981	0		0.981	0.968	0	0.981	0		0.869	0.51	0.228		0
0.484	1.174	0	0.968	0		0.484	1.174	0	0.968	0		0.869	0	0.361		0
3.194	1.3	0.161	1.33	0		3.194	1.3	0.161	1.33	0		2.281	0.582	0		1.33
0.361	1.881	0	0.484	0		0.361	1.881	0	0.484	0		1.839	0	0		0
0.361	1.082	0	0.869	0		0.361	1.082	0	0.869	0		4.678	0.645	0		0
0	1.163	0	1.388	0		0	1.163	0	1.388	0		4.358	0.323	0.361		0
0.361	0.51	0	0.721	0		0.361	0.51	0	0.721	0		4.619	0	0.323		0
2.646	0.323	0	0.721	0		2.646	0.323	0	0.721	0		4.461	0.228	0.228		0
0.323	0.323	0.323	1.033	0		0.323	0.323	0.323	1.033	0		0.912	0	0.323		0
1.621	0.822	0.228	0.361	0		1.621	0.822	0.228	0.361	0		4.842	0.228	0.161		0.322
0.361	1.839	0.456	1.163	0		0.361	1.839	0.456	1.163	0		1.487	0.484	0		0
0.228	1.589	4.328	1.163	0		0.228	1.589	4.328	1.163	0		1.141	0.161	0		0
0.582	1.715	2.908	1.082	0		0.582	1.715	2.908	1.082	0		0.361	0.323	0		1.33
0	0.822	2.04	1.174	0		0	0.822	2.04	1.174	0		1.369	0.161	0.161		0
0.361	0.582	0.941	0.822	0		0.361	0.582	0.941	0.822	0		2.921	0.228	0.228		0
0.484	0.968	0.161	0.968	0		0.484	0.968	0.161	0.968	0		1.995	0.323	0		0
0.323	1.452	1.936	1.129	0		0.323	1.452	1.936	1.129	0		2.747	0.323	0.228		0
0	1.745	3.069	0.981	0		0	1.745	3.069	0.981	0		4.461	0.161	0		0
0	1.033	3.489	0.981	0.322		0	1.033	3.489	0.981	0.322		0	0.161	0.228		2.974
0	1.082	1.163	1.803	0		0	1.082	1.163	1.803	0		3.082	0.228	0		0
0	0.721	4.194	0.806	0		0	0.721	4.194	0.806	0		3.226	0.665	0.582		1.368
0	1.487	4.007	1.141	0		0	1.487	4.007	1.141	0		4.112	0.665	0.228		1.02
0	0.968	1.02	0.806	0		0	0.968	1.02	0.806	0		4.528	0.721	0.456		1.612
0	0.869	0.645	1.737	0		0	0.869	0.645	1.737	0		1.745	0.161	0.484		1.612
0.484	1.228	0.981	1.33	1.882		0.484	1.228	0.981	1.33	1.882		0.361	0.228	0.161		1.02
0	1.53	3.682	1.487	1.02		0	1.53	3.682	1.487	1.02		0.51	0	0.323		0.456
0	2.17	1.825	1.3	1.368		0	2.17	1.825	1.3	1.368		0.582	0.456	0.323		0
1.661	0.323	0.51	0.941	1.368		1.661	0.323	0.51	0.941	1.368		1.487	0.323	0		0.912
1.33	1.737	2.152	1.02	1.02		1.33	1.737	2.152	1.02	1.02		3.71	0.323	0.323		0.456
0.806	1.774	2.194	1.033	0.968		0.806	1.774	2.194	1.033	0.968		4.403	0.228	0.161		0
0.323	0.665	4.388	0.822	0.722		0.323	0.665	4.388	0.822	0.722		0.806	0.161	0.228		2.282
0.822	1.02	2.264	1.228	0.322		0.822	1.02	2.264	1.228	0.322		0.361	0.161	0.361		0
0	0.361	0.645	1.141	0.322		0	0.361	0.645	1.141	0.322		0.323	0.228	0.484		0
0	0.51	2.854	0.981	0.322		0	0.51	2.854	0.981	0.322		0.51	0	0		1.02
0	0.806	4.184	1.33	0		0	0.806	4.184	1.33	0		0.161	0.361	0.161		0.912
1.3	2.04	1.645	1.141	0.322		1.3	2.04	1.645	1.141	0.322		2.457	0.361	0		1.29
0	1.737	0	1.163	0.322		0	1.737	0	1.163	0.322		1.388	0	0		1.02
0	1.949	2.974	1.3	0.322		0	1.949	2.974	1.3	0.322		1.621	0	0.484		1.33
0	1.661	2.756	1.443	0		0	1.661	2.756	1.443	0		4.842	0	0		0.456
0.582	1.839	3.581	0.361	0.722		0.582	1.839	3.581	0.361	0.722		1.129	0.161	0		1.164
0.228	2.309	1.597	0.941	0.968		0.228	2.309	1.597	0.941	0.968		0.869	0	0.484		1.644
1.803	1.684	1.839	0.822	3.29		1.803	1.684	1.839	0.822	3.29		2.646	0.161	0		0.322
0.484	1.53	1.174	1.3	1.936		0.484	1.53	1.174	1.3	1.936		1.782	0.484	0		0
1.033	1.228	0.806	1.02	0.912		1.033	1.228	0.806	1.02	0.912		0.941	0.161	0.161		0
0.228	1.082	0.484	0.665	0.322		0.228	1.082	0.484	0.665	0.322		1.942	0	0		0
0.869	1.033	0.51	0.806	0		0.869	1.033	0.51	0.806	0		2.04	0.161	0		0
0.721	1.388	0.323	1.3	0.722		0.721	1.388	0.323	1.3	0.722		3.581	0.323	0.161		0
0.456	0.665	0	2.247	0.646		0.456	0.665	0	2.247	0.646		2.66	0.161	0.161		0
0.582	2.097	0	0.869	1.612		0.582	2.097	0	0.869	1.612		5.194	0.161	0		0.968
0.161	0.981	0	1.3	1.33		0.161	0.981	0	1.3	1.33		2.67	0.161	0		1.824
0.806	0	0	1.3	1.02		0.806	0	0	1.3	1.02		1.613	0.361	0		0.912
0	0.806	0	0.822	1.02		0	0.806	0	0.822	1.02		1.129	0.228	0		0.722
0.228	1.174	0.323	0.806	1.164		0.228	1.174	0.323	0.806	1.164		0	0.361	0		0.722
0.645	1.589	0.51	1.33	0.456		0.645	1.589	0.51	1.33	0.456		4.906	0.228	0		0.912
0.484	2.525	1.962	0.484	1.02		0.484	2.525	1.962	0.484	1.02		3.356	0	0.161		1.29
0.645	1.141	3.103	0.323	0.646		0.645	1.141	3.103	0.323	0.646		0.484	0	0.161		2.164
0.721	0.968	1.962	0.665	0.322		0.721	0.968	1.962	0.665	0.322		0	0.323	0.645		0.722
0	1.33	2.349	0.721	0.912		0	1.33	2.349	0.721	0.912		0	0	0		0
0.721	1.3	1.141	1.443	0.722		0.721	1.3	1.141	1.443	0.722		0	0.51	0.228		0
0.665	1.033	0.484	1.645	0.322		0.665	1.033	0.484	1.645	0.322		0	0.161	0.161		1.612
0.361	1.082	0.721	1.163	0.322		0.361	1.082	0.721	1.163	0.322		3.31	0.361	0		0
0.582	0.941	0.228	1.26	0		0.582	0.941	0.228	1.26	0		2.241	0.323	0		1.02
	0.981	0.684	1.388	0			0.981	0.684	1.388	0		2.309	0.323	0.161		2.066
0.228	0.228		0.869	0		0.228	0.228		0.869	0		2.066	0.161	0		0.968
0	0.968	0.228	1.3	0		0	0.968	0.228	1.3	0		0.361	0.582	0		0
0.968		0.361	1.141	0.968		0.968		0.361	1.141	0.968			0.822	0		0
0.806	0.228	1.803				0.806	0.228	1.803				0.161
0.981	0.228	1.33	0.323	0.646		0.981	0.228	1.33	0.323	0.646		0	0	0.582		0.646
1.082	0.484	0.323	1.589	1.368		1.082	0.484	0.323	1.589	1.368		0	0	1.621		0
2.103	1.995	1.737	1.942	1.738		2.103	1.995	1.737	1.942	1.738		0	0	4.619		0
2.309	2.462	3.65	1.174	2.282		2.309	2.462	3.65	1.174	2.282		0	0	4.188		0
1.684	1.949	2.704	0.721	1.164		1.684	1.949	2.704	0.721	1.164		0	0	1.174		0
1.082	0.51	0.665	0.361	1.33		1.082	0.51	0.665	0.361	1.33		0	0	1.745		0
0.869	0.721	0.968	0.941	0.912		0.869	0.721	0.968	0.941	0.912		0	0	1.163		0
0.869	0.484	1.443	1.163	0.722		0.869	0.484	1.443	1.163	0.722		0	0	2.586		0
1.141	2.55	3.246	2.04	0.646		1.141	2.55	3.246	2.04	0.646		0	0	2.021		0
3.226	2.021	2.326	2.122	1.644		3.226	2.021	2.326	2.122	1.644		0	0	1.02		0
1.461	1.02	0.721	2.55	1.02		1.461	1.02	0.721	2.55	1.02		0	0	3.387		0
0.968	0.582	1.033	2.462	1.962		0.968	0.582	1.033	2.462	1.962		0	0	0.822		0
0.822	1.737	0.323	1.29	1.02		0.822	1.737	0.323	1.29	1.02		0	0	2.425		0
0.981	3.984	0.806	1.645	1.33		0.981	3.984	0.806	1.645	1.33		0	0	5.207		0
0.582	0.721	1.3	1.522	1.612		0.582	0.721	1.3	1.522	1.612		0	0	1.737		0
1.745	0.806	4.388	2.52	3.762		1.745	0.806	4.388	2.52	3.762		0	0	1.803		0
1.033	0.806	2.053	1.661	2.258		1.033	0.806	2.053	1.661	2.258		0	0	2.441		0
2.021	2.103	1.522	1.888	0.912		2.021	2.103	1.522	1.888	0.912		0	0	0.822		0
1.888	2.457	2.761	0.968	1.02		1.888	2.457	2.761	0.968	1.02		0	0	0.806		0
1.02	0.665	4.188	0.582	0		1.02	0.665	4.188	0.582	0		0	0	0.361		0
1.378	0.645	2.066	1.141	1.738		1.378	0.645	2.066	1.141	1.738		0	0	4.747		0
1.589	2.42	1.589	1.163	3.044		1.589	2.42	1.589	1.163	3.044		0	0	0.161		0
1.487	2.021	0.941	1.033	0.912		1.487	2.021	0.941	1.033	0.912		0	0	4.045		0
1.613	0.806	1.53	0.806	0.722		1.613	0.806	1.53	0.806	0.722		0	0.456	3.422		0
0.582	0.684	4.388	1.02	0.456		0.582	0.684	4.388	1.02	0.456		0	0	0.806		0
1.141	0.51	0.822	1.942	1.164		1.141	0.51	0.822	1.942	1.164		0	0	6.226		0
0.806	0.51	1.033	2.685	0.646		0.806	0.51	1.033	2.685	0.646		0	0	3.678		0
1.53	3.403	0.806	2.775	1.644		1.53	3.403	0.806	2.775	1.644		0	0	4.122		0
0.721	2.194	2.525	2.152	0.646		0.721	2.194	2.525	2.152	0.646		0	0	0.981		0
1.443	1.129	4.689	1.782	2.282		1.443	1.129	4.689	1.782	2.282		0	0	0.582		0
1.033	0.323	1.737	2.685	1.02		1.033	0.323	1.737	2.685	1.02		0	0	3.115		0
0.941	0.51	1.443	2.601	1.164		0.941	0.51	1.443	2.601	1.164		0	0	0.51		0
0.665	0.228	1.715	1.936	1.164		0.665	0.228	1.715	1.936	1.164		0	0	3.541		0
1.163	0	1.803	1.839	1.164		1.163	0	1.803	1.839	1.164		0	0	3.489		0
1.129	0	3.581	1.839	1.644		1.129	0	3.581	1.839	1.644		0	0	1.228		0
0.456	1.163	1.228	2.55	3.242		0.456	1.163	1.228	2.55	3.242		0	0	0.981		0.322
0.484	2.382	3.031	2.761	2.282		0.484	2.382	3.031	2.761	2.282		0	0	0.484		0.322
0	2.441	1.082	2.097	0.322		0	2.441	1.082	2.097	0.322		0	0	1.745		0.456
1.803	1.3	3.984	1.715	0.912		1.803	1.3	3.984	1.715	0.912		0	0	1.613		0
1.388	0.456	2.097	2.817	0.722		1.388	0.456	2.097	2.817	0.722		0	0	3.807		0
0.806	1.033	3.031	1.774	2.922		0.806	1.033	3.031	1.774	2.922		0	0	3.202		0
2.293	0.822	3.678	1.3	2.164		2.293	0.822	3.678	1.3	2.164		0	0	3.169		0
1.661	2.601	2.152	2.293	1.936		1.661	2.601	2.152	2.293	1.936		0	0	6.001		1.612
1.803	1.949	1.452	1.228	1.29		1.803	1.949	1.452	1.228	1.29		0	0	2.55		0.322
0.822	0.361	0.806	2.309	0		0.822	0.361	0.806	2.309	0		0	0	3.418		0.722
0.484	0.582	0.323	2.309	0.322		0.484	0.582	0.323	2.309	0.322		0	0	5.024		0
0.941	0.361	0.721	2.965	0.456		0.941	0.361	0.721	2.965	0.456		0	0	3.194		0
0.361	0.684	3.325	2.525	0.322		0.361	0.684	3.325	2.525	0.322		0	0	2.52		0
1.369	2.908	3.043	1.803	1.368		1.369	2.908	3.043	1.803	1.368		0	0	3.724		0
1.141	1.684	1.3	2.398	2.282		1.141	1.684	1.3	2.398	2.282		0	0	4.388		0
1.803	0.684	0.822	2.17	1.164		1.803	0.684	0.822	2.17	1.164		0	0	0.665		0
1.33	0.941	0.822	1.388	2.066		1.33	0.941	0.822	1.388	2.066		0	0	0.484		0
0.806	0.484	0.323	2.103	1.368		0.806	0.484	0.323	2.103	1.368		0	0	0.665		0
1.645	0.361	3.321	1.228	0		1.645	0.361	3.321	1.228	0		0	0	4.689		0
1.033	1.33	2.685	1.522	0.456		1.033	1.33	2.685	1.522	0.456		0	0	5.101		0
3.226	2.398	0.684	2.17	0		3.226	2.398	0.684	2.17	0		0	0	1.129		0
1.839	1.3	1.082	1.949	0.322		1.839	1.3	1.082	1.949	0.322		0	0	0.228		0
1.452	0.806	0.582	1.782	0.722		1.452	0.806	0.582	1.782	0.722		0	0	0.161		0
0.806	0.806	0.51	3.115	0.322		0.806	0.806	0.51	3.115	0.322		0	0	0.484		0
0.582	0.645	0.161	2.606	1.02		0.582	0.645	0.161	2.606	1.02		0	0	3.368		0
1.443	0.51	2.747	1.942	2.282		1.443	0.51	2.747	1.942	2.282		0	0	2.858		0
2.17	0.981	2.761	3.214	2.756		2.17	0.981	2.761	3.214	2.756		0	0	3.103		0
0.912	1.888	2.281	0	0.722		0.912	1.888	2.281	0	0.722		0	0	3.325		0
1.378	2.872	1.26	1.661	0.722		1.378	2.872	1.26	1.661	0.722		0	0.361	2.704		0
1.461	1.082	1.388	1.962	1.164		1.461	1.082	1.388	1.962	1.164		0	0	3.984		0
1.141	0.484	3.639	1.29	0.912		1.141	0.484	3.639	1.29	0.912		0	0	0.822		0
0.665	0.323	2.103	2.04	0		0.665	0.323	2.103	2.04	0		0	0	0.968		0
1.661	0.51	2.247	1.661	0.322		1.661	0.51	2.247	1.661	0.322		0.161	0	1.033		0
1.26	0	2.626	3.103	0.912		1.26	0	2.626	3.103	0.912		0	0	1.3		0
1.443	1.969	3.625	2.974	2.756		1.443	1.969	3.625	2.974	2.756		0	0	1.661		0
1.942	3.776	2.425	1.715	1.33		1.942	3.776	2.425	1.715	1.33		0	0.51	1.141		0
1.782	2.152	0.968	2.761	2.04		1.782	2.152	0.968	2.761	2.04		0	0	1.02		0
1.443	0.361	4.131	1.782	0		1.443	0.361	4.131	1.782	0		0	0	5.266		0
1.388	1.443	2.646	1.613	1.29		1.388	1.443	2.646	1.613	1.29		0	0	2.326		0
0.456	3.639	1.29	2.021	0.646		0.456	3.639	1.29	2.021	0.646		0	0	1.02		0
1.3	1.33	0.981	2.309	3.678		1.3	1.33	0.981	2.309	3.678		0	0	4.542		0
1.53	0.806	1.29	1.487	0.722		1.53	0.806	1.29	1.487	0.722		0	0	4.188		0
1.942	0.582	2.04	1.745	1.02		1.942	0.582	2.04	1.745	1.02		0	0	4.343		0
1.803	0.51	1.881	1.888	0.322		1.803	0.51	1.881	1.888	0.322		2.293	0	3.181		0
1.942	0.361	2.67	2.398	0.456		1.942	0.361	2.67	2.398	0.456		0.806	0	0.484		0
1.378	0	4.234	3.391	1.442		1.378	0	4.234	3.391	1.442		0.582	0	1.141		0
1.53	0.51	1.452	1.839	3.178		1.53	0.51	1.452	1.839	3.178		0.484	0	0.161		0
0.228	0.161	1.228	2.281	2.326		0.228	0.161	1.228	2.281	2.326		0.161	0	0.822		0
1.3	0	0.51	2.241	0.456		1.3	0	0.51	2.241	0.456		0	0	0		0.456
0.869	0	2.974	1.962	0.322		0.869	0	2.974	1.962	0.322		0.161	0	0.665		0
2.241	0.484	3.752	2.761	0.722		2.241	0.484	3.752	2.761	0.722		0.228	0	1.443		0
1.26	0.912	2.258	0.582	0.722		1.26	0.912	2.258	0.582	0.722		0	0	0		0.322
1.589	2.309	0.665	1.661	2.6		1.589	2.309	0.665	1.661	2.6		2.398	0	0.484		0
1.378	2.258	1.53	2.601	1.738		1.378	2.258	1.53	2.601	1.738		0.228	0	1.461		0
1.645	2.326	1.745	1.461	1.738		1.645	2.326	1.745	1.461	1.738		0	0.665	0		0
1.378	0.912	2.872	2.247	1.02		1.378	0.912	2.872	2.247	1.02		0.161	0.161	0.822		0
1.02	0.361	0.912	2.42	1.612		1.02	0.361	0.912	2.42	1.612		0.161	0.361	0.582		0
2.194	1.29	0.51	3.06	0.968		2.194	1.29	0.51	3.06	0.968		0.51	0.161	2.704		0
2.194	3.177	0.869	2.122	1.644		2.194	3.177	0.869	2.122	1.644		0.228	0.228	2.601		0
0.981	1.443	2.626	2.326	2.6		0.981	1.443	2.626	2.326	2.6		0.582	0	2.685		0
1.02	1.3	2.152	2.021	1.442		1.02	1.3	2.152	2.021	1.442		0.228	0	0.161		0
1.461	0.665	1.589	2.097	0.912		1.461	0.665	1.589	2.097	0.912		0	0	0.161		0
0.941	0.806	1.487	1.969	0.322		0.941	0.806	1.487	1.969	0.322		0.161	0	1.033		0
1.825	1.228	0.161	1.949	1.33		1.825	1.228	0.161	1.949	1.33		0	0	0.51		0
1.589	2.854	0.456	1.942	1.962		1.589	2.854	0.456	1.942	1.962		0	0	0.684		0
2.467	1.962	2.103	1.684	1.442		2.467	1.962	2.103	1.684	1.442		0	0.323	0.161		0
2.908	1.684	3.482	1.443	0.646		2.908	1.684	3.482	1.443	0.646		0	0	0.684		0
1.942	0.806	3.132	1.174	1.442		1.942	0.806	3.132	1.174	1.442		0	0	0		0
1.487	0.912	0.822	0.869	0.722		1.487	0.912	0.822	0.869	0.722		0	0	0.161		0
1.621	2.04	1.388	0.721	0.322		1.621	2.04	1.388	0.721	0.322		0	0	0		0
2.441	2.601	1.715	0.582	0.646		2.441	2.601	1.715	0.582	0.646		0	0	0.323		0
1.487	0.721	1.443	1.082	0.322		1.487	0.721	1.443	1.082	0.322		0	0	0.161		0
1.3	1.033	1.378	2.55	0		1.3	1.033	1.378	2.55	0		0	0	0		0
1.02	0.582	3.563	3.065	0.646		1.02	0.582	3.563	3.065	0.646		0	0	0.665		0
1.163	1.53	2.309	1.949	0.322		1.163	1.53	2.309	1.949	0.322		0	0	4.045		0
2.467	2.601	1.02	1.522	0		2.467	2.601	1.02	1.522	0		0	0	3.368		0
2.467	3.807	1.369	2.398	0.968		2.467	3.807	1.369	2.398	0.968		0	0	1.589		0
2.281	1.129	1.881	2.467	0.646		2.281	1.129	1.881	2.467	0.646		0	0	0.323		0
1.033	0.645	4.304	2.55	1.02		1.033	0.645	4.304	2.55	1.02		0	1.141	2.247		0
0.981	1.839	1.645	2.525	0.456		0.981	1.839	1.645	2.525	0.456		0.161	0.361	3.103		0
1.53	2.525	1.589	1.936	1.442		1.53	2.525	1.589	1.936	1.442		0	0.361	2.103		0
1.129	1.3	2.872	1.888	2.066		1.129	1.3	2.872	1.888	2.066		0	0.161	1.715		0
2.382	0.323	2.525	2.626	0.646		2.382	0.323	2.525	2.626	0.646		0	0	1.163		0
1.082	0.665	2.097	2.04	2.326		1.082	0.665	2.097	2.04	2.326		0	0	0.228		0
0.941	1.715	1.129	2.097	1.612		0.941	1.715	1.129	2.097	1.612		0	0	0.456		0
1.033	2.67	0.323	1.388	0.322		1.033	2.67	0.323	1.388	0.322		0	0.161	2.382		0
1.174	1.3	2.04	2.17	0.968		1.174	1.3	2.04	2.17	0.968		0	0	1.53		0
2.097	0.645	2.194	2.467	0.968		2.097	0.645	2.194	2.467	0.968		0	0	2.097		0
2.194	0.721	4.131	1.461	0.912		2.194	0.721	4.131	1.461	0.912		0	0	2.42		0
2.398	0.323	1.33	1.888	0.722		2.398	0.323	1.33	1.888	0.722		0	0	0.665		0
0.582	0.456	0.645	1.715	0.968		0.582	0.456	0.645	1.715	0.968		0	0	0.869		0
1.228	1.661	2.349	2.247	1.738		1.228	1.661	2.349	2.247	1.738		0	0	2.586		0
1.782	2.122	3.031	2.581	1.442		1.782	2.122	3.031	2.581	1.442		0	0	0.968		0
1.53	1.613	3.226	2.42	1.164		1.53	1.613	3.226	2.42	1.164		0	0	1.33		0
0.51	1.443	1.522	2.309	1.02		0.51	1.443	1.522	2.309	1.02		0	0	1.621		0
0.51	0.721	0.822	1.589	0.322		0.51	0.721	0.822	1.589	0.322		0	0	4.234		0
1.26	0.941	0.665	2.309	1.442		1.26	0.941	0.665	2.309	1.442		0	0	3.325		0
1.26	0.822	1.936	3.489	1.33		1.26	0.822	1.936	3.489	1.33		0	0	0.721		0
1.082	2.761	2.194	2.761	1.02		1.082	2.761	2.194	2.761	1.02		0	0	2.761		0
1.962	2.053	1.3	1.02	1.02		1.962	2.053	1.3	1.02	1.02		0	0	1.661		0
0.968	2.194	1.141	1.033	0.968		0.968	2.194	1.141	1.033	0.968		0	0	2.55		0
1.487	0.806	1.033	1.522	1.738		1.487	0.806	1.033	1.522	1.738		0	0	3.766		0
1.737	1.129	1.33	1.645	1.442		1.737	1.129	1.33	1.645	1.442		0	0.161	0.869		0
1.02	1.661	1.174	2.425	0.912		1.02	1.661	1.174	2.425	0.912		0	0	0.484		0
2.965	2.17	2.258	1.443	0.912		2.965	2.17	2.258	1.443	0.912		0	0	3.391		0
1.936	3.082	3.776	2.974	0.912		1.936	3.082	3.776	2.974	0.912		0	0	3.489		0
0.806	1.174	1.3	3.422	1.02		0.806	1.174	1.3	3.422	1.02		0	0	1.995		0
1.839	1.033	0.869	2.398	2.282		1.839	1.033	0.869	2.398	2.282		0	0	2.097		0
2.103	0.323	0.51	2.293	0.722		2.103	0.323	0.51	2.293	0.722		0	0	0		0
1.839	0.684	0.51	1.589	0.322		1.839	0.684	0.51	1.589	0.322		0	0	0.361		0
1.621	0.822	3.552	2.784	0		1.621	0.822	3.552	2.784	0		0	0	0.822		0
	1.621	2.55	1.888	0			1.621	2.55	1.888	0		0	0	3.871		0
2.756	2.67		1.715	0		2.756	2.67		1.715	0		0	0	2.164		0
1.378	1.839	1.487	1.942	0.968		1.378	1.839	1.487	1.942	0.968		0	0	3.177		0
1.774		3.885	2.817	0		1.774		3.885	2.817	0			0.721	0.981		0
1.487	0	2.885				1.487	0	2.885				0
1.443	0.161	1.621	0.721			1.443	0.161	1.621	0.721			0		0.361		0
0.721	0.806	0.645	0.807			0.721	0.806	0.645	0.807			0		0.981		0.322
2.908	0	0.228	1.082			2.908	0	0.228	1.082			0		1.522		0
1.645	3.885	3.429	3.29			1.645	3.885	3.429	3.29			0		0		0
0.806	2.817	3.625	2.194			0.806	2.817	3.625	2.194			0		1.684		0
0.721	0.323	1.995	2.908			0.721	0.323	1.995	2.908			0		0.822		0
0	1.803	0.981	2.281			0	1.803	0.981	2.281			0		0.721		0
0	1.141	2.164	1.803			0	1.141	2.164	1.803			0		0		0
1.949	2.908	3	2.103			1.949	2.908	3	2.103			0		0.323		0
3.581	1.803	2.55	1.53			3.581	1.803	2.55	1.53			0		0.323		0
3.169	1.782	1.53	1.589			3.169	1.782	1.53	1.589			0		0.228		0
0.968	1.589	1.487	1.29			0.968	1.589	1.487	1.29			0		0.161		0
0.51	0.721	3.031	1.53			0.51	0.721	3.031	1.53			0		2.097		0
1.163	0.684	3.031	1.33			1.163	0.684	3.031	1.33			0		0		0
2.42	1.949	2.903	2.52			2.42	1.949	2.903	2.52			0		1.174		0
2.525	3.713	0.869	3.325			2.525	3.713	0.869	3.325			0		0.161		0
1.461	2.42	1.033	3.013			1.461	2.42	1.033	3.013			0		0.323		0
1.129	1.228	2.293	2.42			1.129	1.228	2.293	2.42			0		1.33		0
1.174	0.968	2.965	2.326			1.174	0.968	2.965	2.326			0		0.361		0
0.645	1.33	3.226	2.103			0.645	1.33	3.226	2.103			0		0.869		0
0.941	3.226	1.443	2.606			0.941	3.226	1.443	2.606			0		0.645		0
1.163	2.258	1.443	2.17			1.163	2.258	1.443	2.17			0		0.721		0
2.247	0.484	2.921	2.247			2.247	0.484	2.921	2.247			0		0.161		0
4.197	0.582	4.304	1.452			4.197	0.582	4.304	1.452			0		0.51		0
3.103	1.715	1.02	1.942			3.103	1.715	1.02	1.942			0		0.51		0.456
2.67	3.797	1.163	1.613			2.67	3.797	1.163	1.613			0		0.161		0
2.264	2.241	2.097	2.17			2.264	2.241	2.097	2.17			0		0.361		0
1.684	0.51	3.905	2.247			1.684	0.51	3.905	2.247			0		0		0
1.163	0.582	2.097	2.504			1.163	0.582	2.097	2.504			0		0		0
2.194	0.484	1.129	2.309			2.194	0.484	1.129	2.309			0		0.161		0
1.378	3.013	1.174	1.715			1.378	3.013	1.174	1.715			0		1.082		0.322
1.141	1.825	3.325	2.097			1.141	1.825	3.325	2.097			0		1.621		0.456
0.484	1.745	3.246	1.452			0.484	1.745	3.246	1.452			0		2.921		0
1.02	0.665	1.621	1.487			1.02	0.665	1.621	1.487			0		0.228		0
1.803	0.51	1.3	1.443			1.803	0.51	1.3	1.443			0		0		0
1.715	0.228	3.678	1.942			1.715	0.228	3.678	1.942			0		0		0
1.033	0.228	3.082	1.388			1.033	0.228	3.082	1.388			0		0.161		0
3.103	1.02	0.941	1.684			3.103	1.02	0.941	1.684			0		0		0
1.487	3.202	3.391	0.822			1.487	3.202	3.391	0.822			0		0.361		0
0.484	1.53	3.013	1.174			0.484	1.53	3.013	1.174			0		0.161		0
2.194	1.02	2.822	1.443			2.194	1.02	2.822	1.443			0		0		0
0.456	0.51	0.941	2.737			0.456	0.51	0.941	2.737			0		0		0
0.806	0.484	0.721	2.974			0.806	0.484	0.721	2.974			0		0.645		0
1.082	0.361	2.097	1.774			1.082	0.361	2.097	1.774			0		0.161		0
0.645	0.323	2.601	2.309			0.645	0.323	2.601	2.309			0		0.51		0.968
0.968	3.625	1.684	2.066			0.968	3.625	1.684	2.066			0		0.161		0.456
2.152	2.103	1.613	2.398			2.152	2.103	1.613	2.398			0		0		0
3.246	1.388	1.033	2.903			3.246	1.388	1.033	2.903			0		0		0.322
1.487	1.033	1.033	1.684			1.487	1.033	1.033	1.684			0		0		0
1.803	1.174	2.908	1.839			1.803	1.174	2.908	1.839			0		0		0
2.264	1.129	3.422	1.082			2.264	1.129	3.422	1.082			0		0		0
2.704	2.704	1.888	1.33			2.704	2.704	1.888	1.33			0		0		0
1.969	1.163	1.163	1.141			1.969	1.163	1.163	1.141			0		1.661		0
1.487	1.388	1.684	1.02			1.487	1.388	1.684	1.02			0		0.721		0
0.665	0.484	4.222	1.684			0.665	0.484	4.222	1.684			0		0		0.722
1.228	0.323	2.247	2.961			1.228	0.323	2.247	2.961			0		0		0
0.582	1.388	1.487	2.974			0.582	1.388	1.487	2.974			0		0		0
0.806	3.65	0.228	1.995			0.806	3.65	0.228	1.995			0		0		0
1.949	1.378	2.164	2.103			1.949	1.378	2.164	2.103			0		0		0
1.661	1.174	2.784	2.326			1.661	1.174	2.784	2.326			0		0		0.456
2.066	0.361	2.817	1.949			2.066	0.361	2.817	1.949			0		0.161		0
0.941	1.745	1.163	1.621			0.941	1.745	1.163	1.621			0		0		0
0.684	3.214	0.323	1.782			0.684	3.214	0.323	1.782			0		0.361		0.322
0.484	1.737	0.361	1.881			0.484	1.737	0.361	1.881			0		0		0
2.264	1.174	0.228	2.194			2.264	1.174	0.228	2.194			1.02		0		0.322
2.704	0.869	0	1.942			2.704	0.869	0	1.942			0.161		0		0
0.869	3.625	0.361	1.962			0.869	3.625	0.361	1.962			0.51		0		0.322
3.266	1.26	0.361	2.462			3.266	1.26	0.361	2.462			0.228		0.361		0
0.361	0.721	2.349	2.42			0.361	0.721	2.349	2.42			0.161		0		0
0.912	0.582	2.281	1.645			0.912	0.582	2.281	1.645			0		0.361		0
0.806	1.082	3.448	1.613			0.806	1.082	3.448	1.613			0		0		0
0.822	4.045	1.378	1.684			0.822	4.045	1.378	1.684			0		1.522		0
1.29	1.969	0.912	1.745			1.29	1.969	0.912	1.745			0.161		0.323		0
3.762	1.33	0.361	1.745			3.762	1.33	0.361	1.745			0.323		0.161		0
1.715	1.129	0	0.582			1.715	1.129	0	0.582			0.51		0.161		0
0.869	1.378	0	0.645			0.869	1.378	0	0.645			0		0		0
1.888	2.103	0	0.684			1.888	2.103	0	0.684			0.161		0		0
1.452	2.398	0	0.323			1.452	2.398	0	0.323			0.323		0		0.322
2.55	0.968	0	2.164			2.55	0.968	0	2.164			0		0		0
1.082	0.721	0	2.247			1.082	0.721	0	2.247			0		0		0
0.806	0.912	0	2.646			0.806	0.912	0	2.646			0		0		0.322
1.141	4.429	0	2.066			1.141	4.429	0	2.066			0.582		0		0
3.482	1.881	0	2.42			3.482	1.881	0	2.42			0.323		0.161		0
1.888	0.323	0	2.441			1.888	0.323	0	2.441			0.161		0.161		0
1.53	0.484	0	1.3			1.53	0.484	0	1.3			0		0		0.322
2.281	0	0	2.17			2.281	0	0	2.17			0		0		0
2.103	0.806	0	1.597			2.103	0.806	0	1.597			0.161		0		0.322
1.613	4.619	0	2.457			1.613	4.619	0	2.457			0		0.161		0.322
2.281	3.043	0	2.908			2.281	3.043	0	2.908			0		0.161		0.646
0.981	1.129	0	2.775			0.981	1.129	0	2.775			0.228		0		0.322
1.613	0.645	0	2.021			1.613	0.645	0	2.021			0		0		0.646
1.613	0.484	0	1.803			1.613	0.484	0	1.803			0		0		0.322
1.53	0.484	0	1.803			1.53	0.484	0	1.803			0		0.456		0.322
0.665	0.484	0	1.803			0.665	0.484	0	1.803			0		0.361		0
0.665	0.51	0	1.522			0.665	0.51	0	1.522			0		0.161		0.456
1.452	1.839	0	1.942			1.452	1.839	0	1.942			0		0		0
1.3	2.685	0	1.803			1.3	2.685	0	1.803			0		0		0.646
2.382	1.33	0	2.55			2.382	1.33	0	2.55			0		0.161		0
0.806	3.391	0	2.309			0.806	3.391	0	2.309			0		0		0.722
1.228	1.825	0	3.246			1.228	1.825	0	3.246			0		0		0.322
2.021	0.484	0	2.194			2.021	0.484	0	2.194			0		0.582		0
2.097	0.323	0.161	1.53			2.097	0.323	0.161	1.53			0		0.361		0.722
1.228	0.323	0	1.774			1.228	0.323	0	1.774			0		0		0.722
0.941	0	0	2.965			0.941	0	0	2.965			0		0.361		0.968
1.613	0	0	2.293			1.613	0	0	2.293			0		0.582		0.968
1.745	3.848	0	2.398			1.745	3.848	0	2.398			0		0		1.02
1.613	2.872	0.361	1.487			1.613	2.872	0.361	1.487			0		0.941		0.322
1.141	1.962	2.457	2.194			1.141	1.962	2.457	2.194			0		0.161		0.456
1.613	1.378	2.103	2.152			1.613	1.378	2.103	2.152			0		1.613		0
1.53	0.582	3.797	1.839			1.53	0.582	3.797	1.839			0		0.323		0
1.443	0.456	4.619	1.745			1.443	0.456	4.619	1.745			0		0.161		0
1.26	3.678	0.361	2.122			1.26	3.678	0.361	2.122			0		0.228		0.322
1.881	1.53	0.484	2.974			1.881	1.53	0.484	2.974			0		0.721		0
1.082	0.806	0.161	2.685			1.082	0.806	0.161	2.685			0		0		0
0.968	0.582	0	2.525			0.968	0.582	0	2.525			0		0		0
2.742	1.26	0	1.839			2.742	1.26	0	1.839			0		0.456		0.456
1.163	0.323	0	1.684			1.163	0.323	0	1.684			0		0		0.322
1.487	0.456	0	2.908			1.487	0.456	0	2.908			0		0.161		0
1.26	2.974	0	1.661			1.26	2.974	0	1.661			0		0		0
2.606	4.032	0	2.04			2.606	4.032	0	2.04			0		0.161		0
3.23	2.097	0	0.981			3.23	2.097	0	0.981			0		1.3		0
2.601	0.869	0	1.452			2.601	0.869	0	1.452			0		0		0
1.033	0.665	0	2.247			1.033	0.665	0	2.247			0		0.806		0
0.941	0.912	0	2.974			0.941	0.912	0	2.974			0		0		0
3.391	2.67	0	2.784			3.391	2.67	0	2.784			0		0.684		0
1.589	2.943	0	1.782			1.589	2.943	0	1.782			0		0.228		0
1.745	1.02	0	1.881			1.745	1.02	0	1.881			0		0		0
1.388	1.082	0	2.626			1.388	1.082	0	2.626			0		0		0
1.02	0.456	0	1.803			1.02	0.456	0	1.803			0		0		0
2.586	0.228	0	1.621			2.586	0.228	0	1.621			0		0.323		0
2.04	1.487	0	1.29			2.04	1.487	0	1.29			0		0.51		0
1.388	2.382	0	1.589			1.388	2.382	0	1.589			0		0.51		0
1.26	2.066	0.161	1.597			1.26	2.066	0.161	1.597			0		0.323		0
2.164	1.969	0	1.881			2.164	1.969	0	1.881			0		0		0
1.774	1.129	0	2.194			1.774	1.129	0	2.194			0		0.323		0
2.467	0.806	0	2.281			2.467	0.806	0	2.281			0		0		0
1.163	0.484	0	3.266			1.163	0.484	0	3.266			0		0		0
0.665	0.361	0	1.661			0.665	0.361	0	1.661			0		0		0
0.323	0	0	2.326			0.323	0	0	2.326			0		0		0
1.737	2.685	0	2.103			1.737	2.685	0	2.103			0		0.582		0
0.941	3.368	0	1.3			0.941	3.368	0	1.3			0		0.484		0
1.613	1.53	0	1.661			1.613	1.53	0	1.661			0		0.323		0
2.462	0.869	0	1.613			2.462	0.869	0	1.613			0		0		0
3.202	0.721	0	1.487			3.202	0.721	0	1.487			0		0		0
1.3	2.457	0	1.369			1.3	2.457	0	1.369			0		0		0
	2.467	1.02	2.103				2.467	1.02	2.103			0		0		0
0	2.194		2.264			0	2.194		2.264			0		0.968		0
1.645	0.456	0.665	2.309			1.645	0.456	0.665	2.309			0		0		0
3.452	1.082	0.161	2.854			3.452	1.082	0.161	2.854			0		0		0
1.589		1.443	2.021			1.589		1.443	2.021					0		0
2.097	0.161	0.228				2.097	0.161	0.228				0
2.961	1.774	1.388	0.721			2.961	1.774	1.388	0.721			0		0		0
2.961	0.228	1.163	1.936			2.961	0.228	1.163	1.936			0		0.806		0
2.281	0.51	0.361	1.589			2.281	0.51	0.361	1.589			0		0.456		1.02
3.452	0.822	0.665	1.613			3.452	0.822	0.665	1.613			0		0.323		0
2.457	0.582	2.425	0.941			2.457	0.582	2.425	0.941			0		0.161		0
1.174	1.3	1.782	1.839			1.174	1.3	1.782	1.839			0		0.645		1.738
2.349	1.53	0.968	1.129			2.349	1.53	0.968	1.129			0		0.323		1.738
3.31	2.04	0.912	1.53			3.31	2.04	0.912	1.53			0		0.484		1.02
1.621	2.467	0.361	1.839			1.621	2.467	0.361	1.839			0		0.361		0.456
3.571	1.661	0.456	1.082			3.571	1.661	0.456	1.082			0		0		0
2.601	1.163	0.582	1.888			2.601	1.163	0.582	1.888			0		0.582		0
2.349	1.589	2.152	2.66			2.349	1.589	2.152	2.66			0		0.51		1.02
3.177	1.839	1.33	2.747			3.177	1.839	1.33	2.747			0		0.806		0.968
2.326	1.129	1.487	2.858			2.326	1.129	1.487	2.858			0		0.912		0
2.425	1.443	1.29	1.949			2.425	1.443	1.29	1.949			0		0		0
2.309	1.033	1.378	1.715			2.309	1.033	1.378	1.715			0		1.033		0
2.066	1.033	0.51	1.589			2.066	1.033	0.51	1.589			0		1.613		0
1.949	0.665	0	1.461			1.949	0.665	0	1.461			0		1.3		0
2.04	3.262	0.721	1.29			2.04	3.262	0.721	1.29			0.161		0.161		0.322
2.908	2.152	0.721	2.467			2.908	2.152	0.721	2.467			0		0.161		0
2.241	0	0.721	2.685			2.241	0	0.721	2.685			0		0.161		0
2.103	1.661	0.582	2.921			2.103	1.661	0.582	2.921			0		0		0
2.164	0.941	1.033	1.881			2.164	0.941	1.033	1.881			0		0		0
3.226	2.626	2.164	0.806			3.226	2.626	2.164	0.806			0		0.582		0
2.586	2.441	1.33	1.949			2.586	2.441	1.33	1.949			0		0.161		0
2.097	1.228	1.613	1.782			2.097	1.228	1.613	1.782			0		0.161		0
2.398	1.174	0.665	1.487			2.398	1.174	0.665	1.487			0		0		0
2.504	0.361	0.361	1.661			2.504	0.361	0.361	1.661			0		0.484		0
3.013	2.462	0.484	1.033			3.013	2.462	0.484	1.033			0		0.161		0
3.202	3.013	0.361	1.228			3.202	3.013	0.361	1.228			0		0.323		0
1.645	1.803	0.161	1.995			1.645	1.803	0.161	1.995			0		0		0
2.817	0.645	0.456	2.425			2.817	0.645	0.456	2.425			0		0.484		0
2.974	0.582	0.456	2.55			2.974	0.582	0.456	2.55			0		0		0
2.398	1.26	0.582	2.382			2.398	1.26	0.582	2.382			0		0		0
3.169	2.822	1.942	1.452			3.169	2.822	1.942	1.452			0		0.806		0
2.066	1.33	2.382	1.174			2.066	1.33	2.382	1.174			0		0.456		0
2.504	0.806	2.021	1.378			2.504	0.806	2.021	1.378			0		0.161		0
1.803	0.484	0.981	1.487			1.803	0.484	0.981	1.487			0		0.484		0
1.684	0.361	1.141	2.17			1.684	0.361	1.141	2.17			0		0.161		0
1.141	0.161	0.484	1.803			1.141	0.161	0.484	1.803			0		0.228		0
2.742	0.721	0	1.29			2.742	0.721	0	1.29			0		0.161		0
2.921	0.51	0.456	2.349			2.921	0.51	0.456	2.349			0		0.361		0
2.908	1.141	0.323	1.613			2.908	1.141	0.323	1.613			0		0.645		0
3.132	2.646	0.456	2.398			3.132	2.646	0.456	2.398			0		0.806		0
2.152	1.661	1.487	2.908			2.152	1.661	1.487	2.908			0		0.161		0
2.747	1.129	1.613	2.194			2.747	1.129	1.613	2.194			0		0		0
2.194	0.968	1.163	1.163			2.194	0.968	1.163	1.163			0		0.161		0
2.103	1.082	0.941	1.443			2.103	1.082	0.941	1.443			0		0.161		0
2.42	1.589	1.803	1.26			2.42	1.589	1.803	1.26			0		0.361		0
2.601	0.806	1.936	1.803			2.601	0.806	1.936	1.803			0		0.161		0
0.981	0.582	1.645	1.621			0.981	0.582	1.645	1.621			0		0		0
2.784	0.665	0.721	1.033			2.784	0.665	0.721	1.033			0		0.161		0
2.52	1.684	0.361	0.806			2.52	1.684	0.361	0.806			0		0.228		0.456
2.55	2.943	1.26	1.033			2.55	2.943	1.26	1.033			0		0.941		0
1.141	2.021	1.443	1.684			1.141	2.021	1.443	1.684			0.806		0.361		0
3.132	1.082	2.066	0.582			3.132	1.082	2.066	0.582			0		0.228		0
3.177	0.582	0.665	1.803			3.177	0.582	0.665	1.803			0		0.684		0
2.349	0.582	1.141	1.661			2.349	0.582	1.141	1.661			0		0.228		0
3.538	2.626	1.141	2.872			3.538	2.626	1.141	2.872			0.161		0.484		0
1.3	1.782	1.684	2.441			1.3	1.782	1.684	2.441			0		0.361		0
0.981	1.53	2.52	2.04			0.981	1.53	2.52	2.04			0		0.161		0
2.152	0.361	1.369	1.487			2.152	0.361	1.369	1.487			0.361		0		0
3.226	1.033	0.981	1.443			3.226	1.033	0.981	1.443			0		0.361		0
2.247	1.803	0.161	2.066			2.247	1.803	0.161	2.066			0		0.806		0
1.53	2.626	0.361	2.281			1.53	2.626	0.361	2.281			0		0.323		0
1.02	0.822	0.582	2.194			1.02	0.822	0.582	2.194			0		0.456		0
3.31	1.174	0.323	1.881			3.31	1.174	0.323	1.881			0		0.161		0
2.761	1.745	0.323	1.803			2.761	1.745	0.323	1.803			0		0.582		0
1.452	2.42	0.981	1.782			1.452	2.42	0.981	1.782			0		0.323		0
2.326	2.264	1.141	1.589			2.326	2.264	1.141	1.589			0		0.323		0
2.241	0.665	0.869	1.388			2.241	0.665	0.869	1.388			0		0.361		0
2.742	1.443	1.715	1.26			2.742	1.443	1.715	1.26			0		0		0
1.163	3	0.981	1.443			1.163	3	0.981	1.443			0.806		0.484		0
0.869	1.881	1.522	1.174			0.869	1.881	1.522	1.174			0		0.645		0
3.625	0.806	1.487	0.665			3.625	0.806	1.487	0.665			0		0		0
2.264	0.968	1.141	1.461			2.264	0.968	1.141	1.461			0		0.361		0
1.33	2.606	2.194	0.981			1.33	2.606	2.194	0.981			0		0.161		0
0.665	1.3	1.129	0.161			0.665	1.3	1.129	0.161			0		0.323		0
1.141	0.456	0.645	1.613			1.141	0.456	0.645	1.613			0		0.228		0
3.538	0.806	1.228	1.942			3.538	0.806	1.228	1.942			0		0.161		0
1.613	2.974	1.613	2.626			1.613	2.974	1.613	2.626			0		0		0
2.67	2.309	1.369	2.122			2.67	2.309	1.369	2.122			0		0.228		0
1.969	1.02	0.361	2.17			1.969	1.02	0.361	2.17			0		0		0
2.756	0.912	0.912	0			2.756	0.912	0.912	0			0		0.582		0
2.965	0.361	1.02	2.858			2.965	0.361	1.02	2.858			0		1.129		0
2.053	1.3	2.258	1.174			2.053	1.3	2.258	1.174			0		0.161		0
2.55	3.403	0.968	1.29			2.55	3.403	0.968	1.29			0		0.484		0
2.281	2.194	0.806	1.3			2.281	2.194	0.806	1.3			0		0.869		0
2.55	0.484	0.869	1.443			2.55	0.484	0.869	1.443			0		0.361		0
1.522	0.721	0.721	1.033			1.522	0.721	0.721	1.033			0		0.484		0
1.645	0.941	1.02	1.443			1.645	0.941	1.02	1.443			0		0.456		0
0.822	0.869	0.361	1.141			0.822	0.869	0.361	1.141			0		0		0
0.822	2.943	1.141	0.645			0.822	2.943	1.141	0.645			0.361		0.228		0.722
0.941	2.122	1.033	1.461			0.941	2.122	1.033	1.461			0		0		0
1.487	1.02	2.66	3.246			1.487	1.02	2.66	3.246			0		0.228		0
4.406	0.941	1.803	2.152			4.406	0.941	1.803	2.152			0		0.228		0
1.29	0.806	1.53	2.626			1.29	0.806	1.53	2.626			0		0.161		0
0.806	1.388	1.3	1.825			0.806	1.388	1.3	1.825			0		0		0
2.103	1.782	0.361	2.293			2.103	1.782	0.361	2.293			0		0.228		0
2.965	2.194	0.806	1.942			2.965	2.194	0.806	1.942			0		0.51		0
3.29	2.457	1.033	2.601			3.29	2.457	1.033	2.601			0		0.361		0
1.949	0.806	1.26	2.17			1.949	0.806	1.26	2.17			0		1.033		0
1.589	0.361	1.082	1.26			1.589	0.361	1.082	1.26			0		0		0
1.53	0.161	0.822	1.487			1.53	0.161	0.822	1.487			0		0.161		0
2.281	1.839	1.461	1.452			2.281	1.839	1.461	1.452			0		0.161		0
3.938	3.871	1.29	1.129			3.938	3.871	1.29	1.129			0		0.361		0
1.839	1.02	1.33	1.082			1.839	1.02	1.33	1.082			0		0.582		0
1.452	1.082	1.163	1.881			1.452	1.082	1.163	1.881			0		0.484		0
2.382	0.684	1.369	1.443			2.382	0.684	1.369	1.443			0		0.161		0
3.489	3.103	1.969	1.174			3.489	3.103	1.969	1.174			0		0		0
2.097	1.774	1.33	2.097			2.097	1.774	1.33	2.097			0		0.228		0
1.53	1.141	1.163	2.817			1.53	1.141	1.163	2.817			0		0.161		0
1.661	0.323	0.665	2.606			1.661	0.323	0.665	2.606			0		0		0
0.806	0.822	1.942	1.942			0.806	0.822	1.942	1.942			0.161		0.161		0
2.021	0.912	1.33	1.487			2.021	0.912	1.33	1.487			0		0.323		0
1.589	2.872	0.361	1.487			1.589	2.872	0.361	1.487			0		0		0
2.247	3.262	1.082	1.715			2.247	3.262	1.082	1.715			0		0.484		0
4.234	0.822	1.033	2.021			4.234	0.822	1.033	2.021			0		0.323		0
2.122	0.822	0.912	1.589			2.122	0.822	0.912	1.589			0		0		0
1.684	1.033	1.522	1.29			1.684	1.033	1.522	1.29			0		0		0
3.429	3.181	1.3	1.174			3.429	3.181	1.3	1.174			0		0.456		0
3.482	2.281	1.461	1.174			3.482	2.281	1.461	1.174			0		0.323		0
1.589	1.3	1.141	2.626			1.589	1.3	1.141	2.626			0		0.228		0
2.194	0.665	0.869	2.194			2.194	0.665	0.869	2.194			0.228		0.721		0
2.04	1.033	0.645	2.67			2.04	1.033	0.645	2.67			0		0.582		0
2.908	1.129	0.582	2.194			2.908	1.129	0.582	2.194			0		0.361		0
1.3	2.525	0.582	2.04			1.3	2.525	0.582	2.04			0		0.806		0
2.52	2.817	1.369	1.839			2.52	2.817	1.369	1.839			0		0.161		0
1.803	1.174	2.974	1.487			1.803	1.174	2.974	1.487			0		0.161		0
0.51	0.51	1.033	1.02			0.51	0.51	1.033	1.02			0		0.361		0
1.737	0.721	2.122	0.582			1.737	0.721	2.122	0.582			0		0.228		0
2.55	1.661	0.51	1.487			2.55	1.661	0.51	1.487			0		0.582		0
2.457	3.115	0.822	1.369			2.457	3.115	0.822	1.369			0		0.161		0
2.747	1.942	1.174	2.04			2.747	1.942	1.174	2.04			0.161		0.161		0
2.509	0.806	0.869	3.682			2.509	0.806	0.869	3.682			0		0.51		0
1.942	1.228	0.361	1.942			1.942	1.228	0.361	1.942			0		0.161		0
1.621	2.281	0.456	1.745			1.621	2.281	0.456	1.745			0		0.361		0
0.968	1.388	0.684	1.942			0.968	1.388	0.684	1.942			0		0.228		0
1.888	1.3	0.806	1.684			1.888	1.3	0.806	1.684			0		0.361		0
2.854	1.452	1.388	2.194			2.854	1.452	1.388	2.194			0		0.161		0
2.784	2.457	1.378	1.745			2.784	2.457	1.378	1.745			0		0.228		0
1.487	1.715	0.665	2.152			1.487	1.715	0.665	2.152			0		0.456		0
2.398	3.06	0.981	2.704			2.398	3.06	0.981	2.704			0		0.51		0
3.938	4.112	1.782	2.326			3.938	4.112	1.782	2.326			0		0.228		0
2.122	1.369	1.487	1.443			2.122	1.369	1.487	1.443			0		0		0
	1.174	1.522	1.3				1.174	1.522	1.3			0		1.082		0
0.161	1.02		1.621			0.161	1.02		1.621			0		0.51		0
1.949	1.3	0.869	1.888			1.949	1.3	0.869	1.888			0		1.033		0
1.942	0.721	0.721	2.066			1.942	0.721	0.721	2.066			0		0.361		0
2.164		2.103	1.589			2.164		2.103	1.589					0		0
1.141	0.456	1.774				1.141	0.456	1.774				0.323
1.163	0	1.33	0.51			1.163	0	1.33	0.51			0.228		0.665		0.453
1.782	0	1.02	1.487			1.782	0	1.02	1.487			0.361		3.325		0.453
1.141	0	1.487	1.949			1.141	0	1.487	1.949			0		1.53		1.012
1.141	0	3.115	2.194			1.141	0	3.115	2.194			0.161		0.721		0.32
0.228	0	1.888	1.737			0.228	0	1.888	1.737			0		2.398		0.453
1.033	0	1.02	0.665			1.033	0	1.02	0.665			0		3.325		0.453
2.326	0	1.033	0.645			2.326	0	1.033	0.645			0		1.129		0.32
2.264	0	0	2.467			2.264	0	0	2.467			0		1.461		0
0.645	0	2.164	2.965			0.645	0	2.164	2.965			0		1.949		1.431
2.737	1.715	1.3	2.504			2.737	1.715	1.3	2.504			0		0.645		0.32
1.443	3.463	1.082	2.817			1.443	3.463	1.082	2.817			0		4.788		0.32
1.613	2.761	1.369	2.961			1.613	2.761	1.369	2.961			0		1.782		0.64
0.51	1.378	1.715	1.033			0.51	1.378	1.715	1.033			0		1.141		1.154
1.228	0.582	1.443	2.457			1.228	0.582	1.443	2.457			0		4.206		0.716
0.721	0.161	1.452	2.581			0.721	0.161	1.452	2.581			0		0.582		1.012
1.3	0.323	0.51	3			1.3	0.323	0.51	3			0		0.665		0
1.082	0.645	1.33	1.839			1.082	0.645	1.33	1.839			0		0.912		1.319
0.981	0.721	1.26	2.908			0.981	0.721	1.26	2.908			0		1.995		1.154
1.461	0.582	1.228	1.942			1.461	0.582	1.228	1.942			0		2.103		0.32
3.807	2.164	1.962	2.742			3.807	2.164	1.962	2.742			0		3.031		0.96
2.264	3.31	2.467	2.398			2.264	3.31	2.467	2.398			0		3.403		0.453
1.33	1.737	1.715	1.487			1.33	1.737	1.715	1.487			0		3.607		0.32
0.684	1.02	1.684	2.258			0.684	1.02	1.684	2.258			0		2.021		0.32
0.645	0.665	1.443	2.965			0.645	0.665	1.443	2.965			0		0.912		0.453
0.806	0.912	0.645	2.742			0.806	0.912	0.645	2.742			0.161		0.981		0.32
1.745	2.152	1.737	1.942			1.745	2.152	1.737	1.942			0		0.912		0.453
1.782	2.747	1.26	2.457			1.782	2.747	1.26	2.457			0		2.747		0.32
2.349	2.293	0.228	2.646			2.349	2.293	0.228	2.646			0		2.258		0.32
2.646	0.912	0.456	2.097			2.646	0.912	0.456	2.097			0		0.981		0.32
2.761	0.456	2.398	2.281			2.761	0.456	2.398	2.281			0		1.378		0.32
1.522	0.323	1.378	1.774			1.522	0.323	1.378	1.774			0		2.398		0.716
1.033	3	1.33	1.443			1.033	3	1.33	1.443			0		3.807		0
1.487	3.356	0.51	1.487			1.487	3.356	0.51	1.487			0		3.552		0.453
1.29	1.174	1.228	1.737			1.29	1.174	1.228	1.737			0		8.771		0.64
2.241	0.484	1.378	2.247			2.241	0.484	1.378	2.247			0.161		3.356		0.96
2.52	0.51	1.995	2.586			2.52	0.51	1.995	2.586			0.323		3.226		0.32
0.981	0.869	1.613	3.824			0.981	0.869	1.613	3.824			0.228		3.325		0
1.774	3.625	0.721	1.995			1.774	3.625	0.721	1.995			0.323		0.822		0.32
1.613	1.803	0.684	1.461			1.613	1.803	0.684	1.461			0.161		0.582		1.319
1.839	0.645	1.174	2.965			1.839	0.645	1.174	2.965			0.361		3.082		0.32
1.962	1.082	0.981	1.949			1.962	1.082	0.981	1.949			0.228		1.661		0.32
3.678	4.796	1.29	2.398			3.678	4.796	1.29	2.398			0		1.487		1.012
1.589	2.04	1.803	1.942			1.589	2.04	1.803	1.942			0		2.606		0.716
0.981	0.228	1.388	1.782			0.981	0.228	1.388	1.782			0.484		1.715		0.64
1.487	0.806	0.665	0.806			1.487	0.806	0.665	0.806			0.323		2.326		0.716
1.613	1.942	0.721	0.968			1.613	1.942	0.721	0.968			0		0.161		1.431
0.806	3.762	0.361	1.949			0.806	3.762	0.361	1.949			0.323		0		0
0.806	2.817	0.161	2.55			0.806	2.817	0.161	2.55			0.161		0.361		0.32
0.822	0.484	0.484	1.803			0.822	0.484	0.484	1.803			0.323		0		0.96
0.161	0.484	0.981	1.942			0.161	0.484	0.981	1.942			0		0		0
0	0.161	2.04	1.589			0	0.161	2.04	1.589			0.161		1.487		0.716
0	0.806	2.326	1.522			0	0.806	2.326	1.522			0.161		2.122		0
0.912	1.715	1.3	1.613			0.912	1.715	1.3	1.613			0.323		1.942		0
0.721	2.467	0.822	2.103			0.721	2.467	0.822	2.103			0.161		0.941		0.716
1.888	1.613	0.968	1.803			1.888	1.613	0.968	1.803			0.161		2.504		0.64
2.066	0.869	0.361	2.974			2.066	0.869	0.361	2.974			0		1.228		0.32
3.571	0.361	0.822	2.885			3.571	0.361	0.822	2.885			0.161		5.207		0.32
3.848	0.721	0.806	2.462			3.848	0.721	0.806	2.462			0.161		2.921		0.32
1.803	0.361	1.745	1.942			1.803	0.361	1.745	1.942			0.228		1.589		0.453
2.309	1.461	1.174	3.266			2.309	1.461	1.174	3.266			0.228		4.461		0
1.839	3.29	0.981	2.066			1.839	3.29	0.981	2.066			0.161		4.619		0
1.388	3.132	0.822	2.908			1.388	3.132	0.822	2.908			0		3.678		0
1.129	0.456	0.981	1.174			1.129	0.456	0.981	1.174			0.228		1.597		0.32
0.161	0.806	1.228	0.323			0.161	0.806	1.228	0.323			0.228		4.406		0.32
0.228	0.645	1.033	0.665			0.228	0.645	1.033	0.665			0		1.803		0.32
1.228	0.484	1.033	1.589			1.228	0.484	1.033	1.589			0		1.839		0.96
0.484	2.066	1.613	2.646			0.484	2.066	1.613	2.646			0		2.747		0
0.869	3.878	2.974	1.839			0.869	3.878	2.974	1.839			0		1.3		0
0.869	0.968	1.163	3.875			0.869	0.968	1.163	3.875			0		1.645		0.64
0.361	0.484	1.378	2.04			0.361	0.484	1.378	2.04			0		1.888		0.64
0.869	0.484	0.822	1.388			0.869	0.484	0.822	1.388			0.161		1.3		0.453
1.02	0.361	1.29	1.661			1.02	0.361	1.29	1.661			0.161		1.737		0.32
1.839	0.228	1.02	1.461			1.839	0.228	1.02	1.461			0.228		2.908		0
1.082	1.53	0.645	1.645			1.082	1.53	0.645	1.645			0.161		0.456		0.64
2.097	3.242	1.522	1.129			2.097	3.242	1.522	1.129			0.323		3.581		0.32
2.382	2.756	0.941	1.26			2.382	2.756	0.941	1.26			0.228		3.452		0
3.418	0.228	1.174	1.613			3.418	0.228	1.174	1.613			0.51		2.55		1.154
1.3	0.684	1.228	3.177			1.3	0.684	1.228	3.177			0.51		1.715		1.431
0.582	0.161	1.737	2.194			0.582	0.161	1.737	2.194			0.361		0.822		0.32
0.161	0.161	1.888	1.02			0.161	0.161	1.888	1.02			0.323		0.582		0
0.228	0	1.443	0.51			0.228	0	1.443	0.51			0.161		1.082		0
0	1.129	1.645	0.361			0	1.129	1.645	0.361			0.323		1.803		0
1.597	3.724	0.484	0.456			1.597	3.724	0.484	0.456			0.161		0.806		1.319
2.742	3.181	0.665	0.806			2.742	3.181	0.665	0.806			0.323		0.51		0.453
1.129	0.228	1.174	1.26			1.129	0.228	1.174	1.26			0		0.806		1.012
1.487	0.582	0.806	1.589			1.487	0.582	0.806	1.589			0.228		1.443		1.431
0.582	0.323	1.597	1.129			0.582	0.323	1.597	1.129			0.228		0.721		0.64
0.361	0.968	1.33	0.968			0.361	0.968	1.33	0.968			0		0.161		0.905
1.033	4.295	2.908	2.817			1.033	4.295	2.908	2.817			0		0.806		0.453
1.443	2.349	2.066	1.942			1.443	2.349	2.066	1.942			0.361		2.281		1.866
0.582	0.582	0.721	1.715			0.582	0.582	0.721	1.715			0.361		2.293		1.632
0.968	0.806	1.3	1.129			0.968	0.806	1.3	1.129			0.161		1.53		1.6
0.941	0.361	0.645	2.097			0.941	0.361	0.645	2.097			0		1.443		0.32
0.323	0.869	0.981	1.839			0.323	0.869	0.981	1.839			0		1.129		0
0.161	0.361	1.228	1.369			0.161	0.361	1.228	1.369			0		4.461		3.152
1.661	1.26	1.942	0.51			1.661	1.26	1.942	0.51			0		2.525		0.453
1.715	0.806	2.66	0.361			1.715	0.806	2.66	0.361			0		0.665		0.453
2.309	0.806	1.53	0.665			2.309	0.806	1.53	0.665			0		2.066		1.81
2.152	2.349	1.082	1.936			2.152	2.349	1.082	1.936			0		2.66		2.33
1.082	3.967	1.033	2.761			1.082	3.967	1.033	2.761			0		0.161		1.012
1.613	2.55	1.082	2.293			1.613	2.55	1.082	2.293			0		1.461		1.012
1.174	0.721	2.67	1.522			1.174	0.721	2.67	1.522			0		0.228		0.32
0	0.51	1.803	1.782			0	0.51	1.803	1.782			0		0.323		1.632
1.129	1.033	1.163	1.645			1.129	1.033	1.163	1.645			0		0.869		1.154
1.141	3.523	0.721	1.949			1.141	3.523	0.721	1.949			0		0.582		1.431
1.443	2.626	0.665	1.825			1.443	2.626	0.665	1.825			0		4.122		0.453
2.17	0.806	0.869	0.968			2.17	0.806	0.869	0.968			0		2.784		0.32
2.04	0.582	1.452	0.869			2.04	0.582	1.452	0.869			0		2.152		0.716
1.962	0.228	2.504	1.228			1.962	0.228	2.504	1.228			0		3.226		0.716
2.241	0.456	2.293	1.129			2.241	0.456	2.293	1.129			0		1.522		1.431
1.949	0.51	0.822	1.53			1.949	0.51	0.822	1.53			0		3.325		0.905
2.742	4.042	0.822	2.066			2.742	4.042	0.822	2.066			0		0.721		0.64
2.021	3.202	1.378	2.626			2.021	3.202	1.378	2.626			0		0.228		0.32
2.67	0.361	0.665	2.441			2.67	0.361	0.665	2.441			0		1.33		0.32
1.995	0.981	1.839	1.737			1.995	0.981	1.839	1.737			0		2.704		1.319
2.525	3.226	2.309	1.881			2.525	3.226	2.309	1.881			0		1.033		0.905
2.66	2.756	1.02	2.17			2.66	2.756	1.02	2.17			0		0.161		1.012
1.129	1.621	0.981	1.33			1.129	1.621	0.981	1.33			0		0.228		0.96
1.949	0.484	2.241	2.258			1.949	0.484	2.241	2.258			0		0.361		1.431
2.626	1.388	1.163	1.745			2.626	1.388	1.163	1.745			0		2.42		0.453
0.981	3.625	0.822	1.082			0.981	3.625	0.822	1.082			0		2.398		0.716
1.839	1.803	0.361	1.803			1.839	1.803	0.361	1.803			0		3.752		0.716
3.65	0.51	0.968	0.361			3.65	0.51	0.968	0.361			0		4.644		1.723
1.621	0.645	1.949	0.981			1.621	0.645	1.949	0.981			0		1.782		1.866
0.323	0	2.053	1.452			0.323	0	2.053	1.452			0		0.822		1.319
0.51	0.484	1.487	2.04			0.51	0.484	1.487	2.04			0		2.398		0.32
0.582	1.53	1.452	2.55			0.582	1.53	1.452	2.55			0		1.803		0
0.869	3.71	0.869	2.586			0.869	3.71	0.869	2.586			0		1.825		1.946
0.869	2.606	1.803	2.152			0.869	2.606	1.803	2.152			0		2.742		2.049
0.869	0.51	3.266	1.589			0.869	0.51	3.266	1.589			0		3.31		1.632
1.661	0.323	1.839	1.839			1.661	0.323	1.839	1.839			0		2.42		0.32
2.164	0.51	1.388	1.228			2.164	0.51	1.388	1.228			0		3.885		0.905
2.441	0.361	0.941	1.942			2.441	0.361	0.941	1.942			0		10.306		0.64
1.745	0.456	0.941	2.194			1.745	0.456	0.941	2.194			0		8.724		1.154
2.247	0.484	0.721	2.066			2.247	0.484	0.721	2.066			0		4.258		0.716
2.103	0	1.129	1.995			2.103	0	1.129	1.995			0		0.582		1.632
1.881	0.323	1.141	2.103			1.881	0.323	1.141	2.103			0		3.013		0.453
2.42	3.098	1.3	1.613			2.42	3.098	1.3	1.613			0		1.163		0
1.53	2.42	1.163	1.597			1.53	2.42	1.163	1.597			0		0.981		0.716
1.737	1.881	1.589	1.522			1.737	1.881	1.589	1.522			0		1.02		0.716
1.522	0.665	0.822	2.264			1.522	0.665	0.822	2.264			0		1.443		1.012
2.817	0.323	0.869	2.122			2.817	0.323	0.869	2.122			0		2.194		0
1.29	0.161	1.53	0.941			1.29	0.161	1.53	0.941			0		3.031		0.453
1.461	0	1.388	2.066			1.461	0	1.388	2.066			0		1.3		1.319
1.803	0	1.443	2.742			1.803	0	1.443	2.742			0		0.822		2.147
	0.161	0.665	2.903				0.161	0.665	2.903			0		1.888		1.012
0.361	0		2.756			0.361	0		2.756			0		2.55		0
1.737	0	1.881	1.02			1.737	0	1.881	1.02			0		0.968		1.946
2.974	0	1.645	1.684			2.974	0	1.645	1.684					0.806		1.154
2.152		1.684	1.3			2.152		1.684	1.3			0.161		0.968		1.431
1.881	0	1.645				1.881	0	1.645				0
3.266	0.981	1.02	0.228			3.266	0.981	1.02	0.228			0		0		0.453
3.23	3.06	0.51	0.582			3.23	3.06	0.51	0.582			0.323		0.665		0.716
2.601	1.26	0.806	1.3			2.601	1.26	0.806	1.3			0		0.161		0
2.52	2.293	0.51	2.103			2.52	2.293	0.51	2.103			0		0.228		0
1.888	0.941	0.456	2.349			1.888	0.941	0.456	2.349			0.323		0		3.019
2.42	0.684	0.456	3.325			2.42	0.684	0.456	3.325			0		0.161		1.154
2.398	0.323	0.582	3.422			2.398	0.323	0.582	3.422			0.228		0.361		1.632
2.398	0.582	0.806	2.504			2.398	0.582	0.806	2.504			0		0		1.154
3.563	0.869	2.398	2.601			3.563	0.869	2.398	2.601			0.161		0.361		0
2.264	2.398	2.194	2.382			2.264	2.398	2.194	2.382			0		0.161		0.32
3.325	2.761	0.361	2.122			3.325	2.761	0.361	2.122			0		0.323		1.154
2.885	1.737	0.981	2.822			2.885	1.737	0.981	2.822			0.912		0.456		2.308
2.122	0.361	0.721	3.403			2.122	0.361	0.721	3.403			0.582		0.161		0.716
3.103	0.51	0.721	2.817			3.103	0.51	0.721	2.817			1.033		0.161		0.32
2.326	1.661	0.582	1.141			2.326	1.661	0.582	1.141			0.51		0.361		2.049
2.601	2.974	0.361	1.942			2.601	2.974	0.361	1.942			0		0.161		0.32
1.737	2.122	0.806	2.822			1.737	2.122	0.806	2.822			0		0.161		1.154
1.949	1.487	0.456	3.262			1.949	1.487	0.456	3.262			0		0.161		2.263
2.293	1.228	0	2.704			2.293	1.228	0	2.704			0		0.161		0.716
2.55	0.161	0.228	1.487			2.55	0.161	0.228	1.487			0		0		0.32
1.936	3.325	0	2.822			1.936	3.325	0	2.822			0		0.161		0
3.043	2.164	0	2.586			3.043	2.164	0	2.586			0		0		0.905
3.685	1.174	0	2.961			3.685	1.174	0	2.961			0		0		0
4.234	0.665	0	0.721			4.234	0.665	0	0.721			0		1.621		1.012
3.31	1.461	0	0.582			3.31	1.461	0	0.582			0		1.53		0.32
2.761	1.33	0	1.033			2.761	1.33	0	1.033			0		0.161		0.716
3.625	1.141	0	0.361			3.625	1.141	0	0.361			0.228		1.02		0.32
2.42	0.665	0	0.361			2.42	0.665	0	0.361			0		2.903		0.905
2.974	2.42	0	0.361			2.974	2.42	0	0.361			0.161		2.872		0
2.858	2.817	0	1.163			2.858	2.817	0	1.163			0		2.747		0.716
2.509	1.33	0	1.53			2.509	1.33	0	1.53			0		1.645		0.64
2.382	0.51	0.161	2.04			2.382	0.51	0.161	2.04			0		2.122		0
2.903	0.582	0	2.742			2.903	0.582	0	2.742			0		0.161		0
1.737	0.228	0	3.115			1.737	0.228	0	3.115			0		0		0
2.17	0.665	1.174	2.441			2.17	0.665	1.174	2.441			0		0.665		0
2.241	0.323	1.141	0.665			2.241	0.323	1.141	0.665			0		0.323		0.716
3.242	1.174	1.825	0.941			3.242	1.174	1.825	0.941			0		0.228		0.453
2.349	0.806	2.382	1.082			2.349	0.806	2.382	1.082			0		0		0.64
1.26	1.613	2.103	0.721			1.26	1.613	2.103	0.721			0		0		0.32
1.522	2.775	1.033	0.361			1.522	2.775	1.033	0.361			0		0.228		0.716
1.737	1.962	0.869	2.55			1.737	1.962	0.869	2.55			1.597		0		0.453
1.487	2.258	0.361	2.281			1.487	2.258	0.361	2.281			2.241		0		0
0.684	1.53	0.582	1.29			0.684	1.53	0.582	1.29			0.484		0		0
1.378	1.3	0	2.349			1.378	1.3	0	2.349			0.161		0		0.32
0.912	1.141	0.323	2.241			0.912	1.141	0.323	2.241			0.582		3.563		0
2.747	1.163	0.361	3.549			2.747	1.163	0.361	3.549			0.323		0.456		0.64
2.66	1.737	2.504	1.443			2.66	1.737	2.504	1.443			0		3.422		0.64
2.784	2.258	3.013	0.806			2.784	2.258	3.013	0.806			0.361		0.161		0.64
2.17	2.281	0.981	0.721			2.17	2.281	0.981	0.721			0		0		0.453
2.872	0.869	0.721	1.839			2.872	0.869	0.721	1.839			0.484		0		1.154
2.194	0.361	1.082	1.803			2.194	0.361	1.082	1.803			0.456		0.484		0.32
2.122	0.582	0.941	2.42			2.122	0.582	0.941	2.42			0.323		0		0.716
2.462	1.613	0.361	3.984			2.462	1.613	0.361	3.984			0		0		0.716
2.52	3.103	0.484	2.742			2.52	3.103	0.484	2.742			0.161		0		1.154
1.839	1.782	0.361	1.888			1.839	1.782	0.361	1.888			0		2.581		0.905
3.103	1.378	0	1.803			3.103	1.378	0	1.803			0		1.613		0.716
2.382	0.228	1.684	0.941			2.382	0.228	1.684	0.941			0		3.552		1.319
2.775	0.51	0.665	0.582			2.775	0.51	0.665	0.582			0.161		0.665		1.431
2.504	0.645	2.784	1.745			2.504	0.645	2.784	1.745			1.033		0		0.64
2.425	0.361	0.51	1.082			2.425	0.361	0.51	1.082			0.981		0.323		0.32
1.888	0.912	2.152	1.29			1.888	0.912	2.152	1.29			0		0		0.716
1.487	2.293	0.51	1.661			1.487	2.293	0.51	1.661			0.361		0		1.012
2.164	2.55	0.456	1.737			2.164	2.55	0.456	1.737			0.323		0		1.723
2.247	1.936	0.361	3.031			2.247	1.936	0.361	3.031			0.484		0		0
2.441	1.141	0.456	2.586			2.441	1.141	0.456	2.586			0		1.33		0.716
3.266	0.665	0.361	1.684			3.266	0.665	0.361	1.684			0.456		3.875		1.632
2.55	0.645	0.161	0.941			2.55	0.645	0.161	0.941			0.161		4.147		0.716
2.152	0.484	1.522	1.388			2.152	0.484	1.522	1.388			0		1.163		1.154
1.461	1.803	1.589	1.589			1.461	1.803	1.589	1.589			0		4.304		1.6
1.803	2.382	0.806	2.504			1.803	2.382	0.806	2.504			0		3.214		1.154
0.806	2.646	1.737	3.266			0.806	2.646	1.737	3.266			0		3.132		0.453
1.369	2.42	1.443	3.181			1.369	2.42	1.443	3.181			0.161		0.361		0
1.962	0.806	0.941	1.621			1.962	0.806	0.941	1.621			0		0.161		0.32
0.582	0.869	0.51	2.525			0.582	0.869	0.51	2.525			0		0.806		0
1.645	0.456	0.721	1.881			1.645	0.456	0.721	1.881			0		2.122		0.32
2.601	0	0.456	2.293			2.601	0	0.456	2.293			0		1.02		0
3.489	1.621	0.645	1.02			3.489	1.621	0.645	1.02			0		1.645		1.81
2.194	1.378	0.456	1.942			2.194	1.378	0.456	1.942			0.228		1.487		0.32
3.724	1.936	1.082	2.756			3.724	1.936	1.082	2.756			0		0.582		1.012
3.246	2.066	2.103	2.685			3.246	2.066	2.103	2.685			0		0.161		0.32
2.241	2.42	1.782	3.391			2.241	2.42	1.782	3.391			0		0.51		0.453
1.737	1.033	2.309	1.082			1.737	1.033	2.309	1.082			0		2.103		0.32
2.467	0.228	1.033	1.26			2.467	0.228	1.033	1.26			0		0.51		0.453
1.33	0.484	0.161	1.487			1.33	0.484	0.161	1.487			0		1.174		0.32
1.378	0.484	0.456	2.309			1.378	0.484	0.456	2.309			0		0		0.32
1.487	0.161	0.323	2.258			1.487	0.161	0.323	2.258			0		0.822		0
2.326	1.3	0.456	2.601			2.326	1.3	0.456	2.601			0		0		0
1.684	3.448	2.349	3.031			1.684	3.448	2.349	3.031			0		0.161		0
1.803	1.949	1.803	3.242			1.803	1.949	1.803	3.242			0		0		0
3.031	0.941	2.586	1.839			3.031	0.941	2.586	1.839			0		0.361		0.32
3.422	0.721	0.968	1.082			3.422	0.721	0.968	1.082			0		0.484		0
2.817	0.582	0.51	1.02			2.817	0.582	0.51	1.02			0		0.161		0
3.482	1.33	0.968	0.161			3.482	1.33	0.968	0.161			0.456		0.484		0
3.266	2.965	0.721	2.425			3.266	2.965	0.721	2.425			0.806		0.161		0.32
2.872	2.425	0.361	3.103			2.872	2.425	0.361	3.103			0.941		0.161		0
2.247	1.129	0.582	2.965			2.247	1.129	0.582	2.965			1.452		0		0
3.103	0.161	1.02	2.281			3.103	0.161	1.02	2.281			0.323		0		0
3.098	0.51	0.456	1.461			3.098	0.51	0.456	1.461			0		0.161		0
2.241	0.582	0.361	3.043			2.241	0.582	0.361	3.043			0		0.161		0
1.888	0.161	0.869	1.26			1.888	0.161	0.869	1.26			0		0.161		0
2.66	0.582	0.721	0.456			2.66	0.582	0.721	0.456			1.033		0.161		0.32
2.885	1.597	0.484	0.981			2.885	1.597	0.484	0.981			0.456		0		0
3.246	2.601	1.53	1.228			3.246	2.601	1.53	1.228			0.582		0.361		1.632
3.103	1.228	0.806	1.33			3.103	1.228	0.806	1.33			0.161		0		0.453
2.122	1.888	1.141	1.737			2.122	1.888	1.141	1.737			0		0		1.358
2.685	0.645	1.378	1.26			2.685	0.645	1.378	1.26			0		0		1.154
2.646	0.484	0.323	1.825			2.646	0.484	0.323	1.825			0		0		0.64
3.06	0.484	0	3.391			3.06	0.484	0	3.391			0		0.161		1.866
3.103	0.484	0.161	3.169			3.103	0.484	0.161	3.169			0		0		1.358
3.541	0	0	2.293			3.541	0	0	2.293			0		0		1.358
2.066	1.174	0	1.737			2.066	1.174	0	1.737			0		0		1.154
2.349	3.132	0	1.737			2.349	3.132	0	1.737			0		0		0.64
1.774	2.626	0.582	3.325			1.774	2.626	0.582	3.325			0		0		0.32
2.247	1.487	0.161	3.177			2.247	1.487	0.161	3.177			0		3.013		0.453
2.241	0.484	0.806	2.281			2.241	0.484	0.806	2.281			0		0.161		1.154
2.646	0.361	1.661	1.369			2.646	0.361	1.661	1.369			0		0.161		0
2.858	0.665	1.174	3.928			2.858	0.665	1.174	3.928			0		0.645		0
3.482	1.33	0.51	2.309			3.482	1.33	0.51	2.309			0		1.53		1.431
2.066	2.626	1.141	1.962			2.066	2.626	1.141	1.962			0		0.228		0.716
2.509	1.737	2.264	1.129			2.509	1.737	2.264	1.129			0		0.228		1.28
2.194	1.962	1.378	0.968			2.194	1.962	1.378	0.968			0		0.161		0.453
2.281	0.684	0.361	0.645			2.281	0.684	0.361	0.645			0		0		0.716
3.169	0.582	0.806	1.3			3.169	0.582	0.806	1.3			0		0		1.154
2.241	0.582	0.161	2.164			2.241	0.582	0.161	2.164			0		2.04		0.32
2.52	0.721	1.684	3.325			2.52	0.721	1.684	3.325			0		0.361		1.866
2.398	0	2.021	1.942			2.398	0	2.021	1.942			0		0.456		1.28
2.281	0.161	1.228	2.854			2.281	0.161	1.228	2.854			0		0.361		1.012
1.881	1.141	0.822	2.742			1.881	1.141	0.822	2.742			0		1.645		1.358
3.202	1.29	0.161	2.122			3.202	1.29	0.161	2.122			0		0.323		1.81
2.775	1.888	0.645	2.457			2.775	1.888	0.645	2.457			0		0.869		0.716
1.962	2.309	1.487	2.053			1.962	2.309	1.487	2.053			0		0.51		0.32
2.784	1.774	1.487	2.103			2.784	1.774	1.487	2.103			0		0.323		1.154
2.021	1.684	0.456	2.761			2.021	1.684	0.456	2.761			0		0.161		0.453
2.17	0.456	0.806	2.247			2.17	0.456	0.806	2.247			0		2.606		0.905
2.601	1.033	1.888	1.839			2.601	1.033	1.888	1.839			0		0.645		0.716
1.962	0.361	0.912	0.822			1.962	0.361	0.912	0.822			0		1.082		0.453
1.962	1.26	0.822	1.613			1.962	1.26	0.822	1.613			0		1.33		0.453
1.995	2.52	0	3.103			1.995	2.52	0	3.103			0		0.361		0
1.803	1.684	0.484	3			1.803	1.684	0.484	3			0		1.645		0.716
2.509	2.425	0.161	2.822			2.509	2.425	0.161	2.822			0		0		0
1.969	0	0	3.065			1.969	0	0	3.065			0		0.228		2.049
1.684	0.721	1.228	1.589			1.684	0.721	1.228	1.589			0		0.941		0.32
2.586	0.323	1.745	0.51			2.586	0.323	1.745	0.51			0		0.721		1.154
2.858	0.361	0.51	0.456			2.858	0.361	0.51	0.456			0		0.323		1.012
2.965	0.323	1.962	0.228			2.965	0.323	1.962	0.228			0		1.33		1.154
	2.509		0.51				2.509		0.51			0		0		1.012
0	1.942	0	0.941			0	1.942	0	0.941			0		1.33		1.012
2.258	1.949	0.869	0			2.258	1.949	0.869	0			0		0.968		0.96
1.53	1.228	1.839	1.443			1.53	1.228	1.839	1.443					0.981		0.453
2.17		2.601	1.228			2.17		2.601	1.228			0				0.32
3.571	0.161	1.388				3.571	0.161	1.388				0		2.908
1.129	3.103	1.487	0.665			1.129	3.103	1.487	0.665			0		0.456		0
0.323	2.885	1.033	0.456			0.323	2.885	1.033	0.456			0		3.115		0.716
1.033	2.194	0.228	1.033			1.033	2.194	0.228	1.033			0		3.043		1.6
4.042	3.013	0.51	1.388			4.042	3.013	0.51	1.388			0		2.742		2.147
2.784	1.129	0.161	0.968			2.784	1.129	0.161	0.968			0		1.522		1.946
1.378	1.684	0.161	0.968			1.378	1.684	0.161	0.968			0		0		1.319
2.854	3.452	2.103	0.665			2.854	3.452	2.103	0.665			0		0.228		1.866
3.571	2.817	2.281	1.388			3.571	2.817	2.281	1.388			0		0.323		0.716
0.981	1.082	1.487	0.941			0.981	1.082	1.487	0.941			0		0.161		0.32
1.02	3.797	1.163	1.082			1.02	3.797	1.163	1.082			0		2.775		0.905
3.429	2.646	0.228	1.487			3.429	2.646	0.228	1.487			0		1.452		2.56
2.943	0.806	0	0.968			2.943	0.806	0	0.968			0		2.103		1.6
1.803	1.228	0	0.361			1.803	1.228	0	0.361			0		5.008		0.716
1.839	0.869	0	1.228			1.839	0.869	0	1.228			0		0.807		1.632
1.995	1.936	0	1.033			1.995	1.936	0	1.033			0		1.888		1.154
2.264	3.132	0	0.912			2.264	3.132	0	0.912			0		3.678		1.154
1.589	2.822	0.361	2.349			1.589	2.822	0.361	2.349			0		3.391		0.32
2.55	1.839	0.361	0.869			2.55	1.839	0.361	0.869			0		2.55		0.32
3.387	1.522	0	1.129			3.387	1.522	0	1.129			0		0.456		0
2.872	1.443	0	1.163			2.872	1.443	0	1.163			0		0		0.32
2.817	2.626	0	2.021			2.817	2.626	0	2.021			0		2.525		0.453
0.645	2.258	0	2.097			0.645	2.258	0	2.097			0		4.343		0
0.721	0.806	0	1.737			0.721	0.806	0	1.737			0		2.241		0.453
2.908	1.597	0	1.388			2.908	1.597	0	1.388			0		0.456		0
3.678	0.665	0	1.141			3.678	0.665	0	1.141			0		0.361		0
3.031	0.161	0	1.621			3.031	0.161	0	1.621			0		2.293		1.012
2.293	0.912	0	0.806			2.293	0.912	0	0.806			0		5.164		1.154
2.467	1.942	0	1.621			2.467	1.942	0	1.621			0		4.304		3.2
2.55	2.097	0	2.103			2.55	2.097	0	2.103			0		2.097		3.853
1.969	3.741	1.26	1.962			1.969	3.741	1.26	1.962			0		4.79		3.019
2.264	2.601	3.013	1.613			2.264	2.601	3.013	1.613			0		1.782		2.33
2.965	0.912	3.834	1.228			2.965	0.912	3.834	1.228			0		2.908		0.32
2.164	1.033	2.264	1.174			2.164	1.033	2.264	1.174			0		1.942		2.024
2.264	3.262	1.621	1.228			2.264	3.262	1.621	1.228			0		1.803		1.723
2.601	0.806	0.51	0.361			2.601	0.806	0.51	0.361			0		1.02		0.905
2.066	1.487	1.613	1.3			2.066	1.487	1.613	1.3			0		3.031		1.012
4.367	1.962	2.241	1.774			4.367	1.962	2.241	1.774			0		0.968		2.58
3	1.141	1.33	1.645			3	1.141	1.33	1.645			0		1.487		2.024
1.803	0.323	1.228	1.369			1.803	0.323	1.228	1.369			0		1.745		0.64
1.737	1.839	0.822	1.033			1.737	1.839	0.822	1.033			0		1.645		0.716
3.132	3.685	0.161	0.869			3.132	3.685	0.161	0.869			0		4.206		0.64
2.908	3.115	0	0.968			2.908	3.115	0	0.968			0		2.601		1.866
1.803	1.378	0.484	1.621			1.803	1.378	0.484	1.621			0		0.323		1.012
3.214	0.981	0.161	0.941			3.214	0.981	0.161	0.941			0		1.995		0.64
2.756	0.323	1.163	0.941			2.756	0.323	1.163	0.941			0		0.51		0.716
1.388	0.484	3.682	1.3			1.388	0.484	3.682	1.3			0		0.323		1.431
3.325	1.02	1.388	1.684			3.325	1.02	1.388	1.684			0		1.461		0.716
0.645	2.55	1.3	1.29			0.645	2.55	1.3	1.29			0		0.361		0.32
0.806	2.55	0.484	1.443			0.806	2.55	0.484	1.443			0		1.369		0
2.398	1.033	0.323	1.487			2.398	1.033	0.323	1.487			0		0.645		0.32
3.925	0.806	0.665	1.487			3.925	0.806	0.665	1.487			0		1.33		0
1.969	0.941	0	1.02			1.969	0.941	0	1.02			0		3.607		0
1.3	1.995	0.161	1.962			1.3	1.995	0.161	1.962			0		2.822		0
2.349	2.784	0.806	1.26			2.349	2.784	0.806	1.26			0		2.908		0
1.3	2.974	0.161	2.398			1.3	2.974	0.161	2.398			0		0.361		0.453
1.737	1.033	2.17	2.761			1.737	1.033	2.17	2.761			0		1.26		0
1.969	0.806	2.021	0.869			1.969	0.806	2.021	0.869			0		0.484		0
2.097	1.228	2.685	2.164			2.097	1.228	2.685	2.164			0		0.807		0
1.782	2.42	0.665	0.981			1.782	2.42	0.665	0.981			0		1.589		0
1.684	3.082	0.941	1.803			1.684	3.082	0.941	1.803			0		2.52		0
1.825	2.872	0.361	2.066			1.825	2.872	0.361	2.066			0		0		0
2.04	1.163	0	1.949			2.04	1.163	0	1.949			0		0.721		0
2.258	0.822	0.323	1.452			2.258	0.822	0.323	1.452			0		0.484		0
1.881	2.103	0	1.082			1.881	2.103	0	1.082			0		0.912		0
0.941	1.995	1.129	1.825			0.941	1.995	1.129	1.825			0		3.013		0
1.613	2.398	2.349	1.3			1.613	2.398	2.349	1.3			0		0.665		0
2.281	1.388	2.097	1.621			2.281	1.388	2.097	1.621			0		2.974		0.453
1.803	1.969	1.228	1.995			1.803	1.969	1.228	1.995			0		1.163		0.453
1.443	1.522	1.174	1.3			1.443	1.522	1.174	1.3			0		0.361		0.64
1.487	2.04	1.443	1.888			1.487	2.04	1.443	1.888			0		2.066		2.147
1.969	1.645	0.684	2.425			1.969	1.645	0.684	2.425			0		2.382		1.319
1.661	1.29	0.161	2.67			1.661	1.29	0.161	2.67			0		1.461		1.154
2.626	0.941	0.161	2.309			2.626	0.941	0.161	2.309			0		3.885		0.64
1.443	1.388	1.02	1.839			1.443	1.388	1.02	1.839			0		0.323		1.632
1.141	1.942	3.242	1.02			1.141	1.942	3.242	1.02			0		0.484		0.32
2.67	1.969	1.589	2.974			2.67	1.969	1.589	2.974			0		1.745		0
1.461	1.645	1.613	3.724			1.461	1.645	1.613	3.724			0		2.525		0.453
0.484	1.141	1.522	1.487			0.484	1.141	1.522	1.487			0		2.194		2.898
0.484	1.29	0.456	1.839			0.484	1.29	0.456	1.839			0		0.684		1.632
0.822	1.141	1.684	3.169			0.822	1.141	1.684	3.169			0		2.67		2.308
2.17	2.606	1.888	2.685			2.17	2.606	1.888	2.685			0		0.981		0.64
1.228	2.194	1.129	1.942			1.228	2.194	1.129	1.942			0		0.645		0.32
2.293	1.443	0.484	1.969			2.293	1.443	0.484	1.969			0		1.02		0
1.962	1.53	0.361	1.3			1.962	1.53	0.361	1.3			0		0.323		0.32
1.53	0.869	0.51	1.645			1.53	0.869	0.51	1.645			0		0.323		0
2.326	3.678	0.323	1.129			2.326	3.678	0.323	1.129			0		1.487		0
2.55	2.67	0	2.103			2.55	2.67	0	2.103			0		3.06		0
1.839	1.26	0	1.715			1.839	1.26	0	1.715			0		4.071		0
2.626	0.582	0.323	1.129			2.626	0.582	0.323	1.129			0		0.912		0
2.42	0.361	1.613	1.936			2.42	0.361	1.613	1.936			0		0.721		0
1.163	2.309	0.968	1.737			1.163	2.309	0.968	1.737			0		3.713		0.32
1.02	3.549	0.228	0.869			1.02	3.549	0.228	0.869			0		3.132		1.319
0.161	2.965	0.228	0.822			0.161	2.965	0.228	0.822			0		1.228		2.95
1.452	0.684	0.323	2.258			1.452	0.684	0.323	2.258			0		0.981		1.866
2.965	1.487	0.323	1.02			2.965	1.487	0.323	1.02			0		1.443		0.453
2.872	2.349	0.456	1.163			2.872	2.349	0.456	1.163			0		1.141		0.453
1.645	2.601	0.582	2.247			1.645	2.601	0.582	2.247			0		2.525		0
1.141	1.378	1.803	1.3			1.141	1.378	1.803	1.3			0		2.822		0.453
2.601	1.174	2.872	2.462			2.601	1.174	2.872	2.462			0		0.665		1.319
2.293	0.941	0.822	1.745			2.293	0.941	0.822	1.745			0		2.885		1.6
0.228	0.582	0.361	1.962			0.228	0.582	0.361	1.962			0		2.066		1.358
2.309	0.582	1.3	1.737			2.309	0.582	1.3	1.737			0		3.29		1.319
2.349	1.745	0.806	1.26			2.349	1.745	0.806	1.26			0		0.484		0.716
1.942	2.103	0	1.522			1.942	2.103	0	1.522			0		1.803		0
2.194	1.461	0.981	1.803			2.194	1.461	0.981	1.803			0		1.082		0
1.942	1.378	0.361	1.839			1.942	1.378	0.361	1.839			0		2.525		0
1.33	2.309	0.51	0.806			1.33	2.309	0.51	0.806			0		3.23		0
1.082	2.775	0	2.194			1.082	2.775	0	2.194			0		2.103		0
1.033	0.361	0	2.103			1.033	0.361	0	2.103			0		2.42		0
3.115	0.228	1.33	2.04			3.115	0.228	1.33	2.04			0		2.04		0
2.742	0.582	0.228	2.17			2.742	0.582	0.228	2.17			0		0.721		0
2.525	0.981	0	0.51			2.525	0.981	0	0.51			0		2.04		0
2.817	2.309	0	2.122			2.817	2.309	0	2.122			0		1.936		0
1.942	2.761	0.161	1.949			1.942	2.761	0.161	1.949			0		0.721		0
1.969	2.309	2.52	2.194			1.969	2.309	2.52	2.194			0		0.456		0
3.452	2.17	0.968	2.858			3.452	2.17	0.968	2.858			0		1.942		0
2.601	0.456	2.066	1.487			2.601	0.456	2.066	1.487			0		3.325		0
1.737	0.684	1.782	1.388			1.737	0.684	1.782	1.388			0		0.51		0
3.779	1.803	2.784	2.17			3.779	1.803	2.784	2.17			0		2.504		0
1.936	2.586	3.779	1.962			1.936	2.586	3.779	1.962			0		0.807		0
0.822	1.452	0.161	1.888			0.822	1.452	0.161	1.888			0		2.349		0
3.082	1.378	0	1.141			3.082	1.378	0	1.141			0		1.369		0
2.525	0.869	0	2.04			2.525	0.869	0	2.04			0		0.323		0
0.968	1.033	0	1.621			0.968	1.033	0	1.621			0		0.721		0
1.621	1.033	0	2.326			1.621	1.033	0	2.326			0		0.981		0
1.661	1.26	0	2.42			1.661	1.26	0	2.42			0		0.665		0
3	0.822	0	1.613			3	0.822	0	1.613			0		0.807		0
1.452	1.487	0.161	1.487			1.452	1.487	0.161	1.487			0		0.981		0
1.141	1.33	0	1.369			1.141	1.33	0	1.369			0		0.684		0
3.325	3.607	0	2.908			3.325	3.607	0	2.908			0		0.684		0
2.097	1.969	0.484	0.665			2.097	1.969	0.484	0.665			0		2.097		0
1.461	1.141	0	1.461			1.461	1.141	0	1.461			0		1.881		0
1.737	1.388	0.161	0.806			1.737	1.388	0.161	0.806			0		0.51		0
3.429	1.737	0	0.806			3.429	1.737	0	0.806			0		4.304		0
0.665	3.065	0.161	1.033			0.665	3.065	0.161	1.033			0		5.252		0
1.129	1.949	0	1.888			1.129	1.949	0	1.888			0		1.995		1.431
2.164	0.822	0	1.782			2.164	0.822	0	1.782			0		2.164		0
2.52	1.26	0	0.822			2.52	1.26	0	0.822			0		1.443		0
2.817	1.53	0	1.613			2.817	1.53	0	1.613			0		2.467		2.499
2.194	3.925	0	1.388			2.194	3.925	0	1.388			0		1.141		0.64
2.965	2.626	0	1.936			2.965	2.626	0	1.936			0		3.489		0.96
2.264	1.3	0	1.962			2.264	1.3	0	1.962			0		3.266		0
1.452	0.941	0	1.26			1.452	0.941	0	1.26			0		1.942		0
1.082	1.388	0	2.241			1.082	1.388	0	2.241			0		3.463		0.453
1.388	2.858	0	0.665			1.388	2.858	0	0.665			0		1.969		0
	2.66		1.803				2.66		1.803			0		2.606		0
0.161	2.441	0.161	1.942			0.161	2.441	0.161	1.942			0		5.146		0
2.309	0.361	1.129	1.949			2.309	0.361	1.129	1.949			0		2.066		1.319
2.747	0.822	0.822	2.103			2.747	0.822	0.822	2.103							0
2.747		0.912	1.082			2.747		0.912	1.082			0.161		0.161		0.32
2.247	0.228	2.194				2.247	0.228	2.194				0.665		0.582
1.26	2.425	3.391	0.361			1.26	2.425	3.391	0.361			0		0.323		0.453
0.684	2.42	1.378	0.822			0.684	2.42	1.378	0.822			0.161		0.161		0.453
0.665	0.456	0.582	3.115			0.665	0.456	0.582	3.115			0		0		0.453
2.122	1.995	0.582	2.885			2.122	1.995	0.582	2.885			0.361		0		0.32
1.228	2.817	0.806	1.3			1.228	2.817	0.806	1.3			0.161		0.721		0
1.803	1.661	0.869	3.115			1.803	1.661	0.869	3.115			0.361		0.323		0.453
1.839	1.3	1.803	2.66			1.839	1.3	1.803	2.66			0.323		0.361		0
2.04	1.129	2.326	1.774			2.04	1.129	2.326	1.774			0.161		0.161		1.92
1.174	0.941	2.525	2.194			1.174	0.941	2.525	2.194			0.161		0.228		0.32
1.3	1.597	0.968	2.097			1.3	1.597	0.968	2.097			0.161		0.361		0.32
2.097	1.661	0.806	1.774			2.097	1.661	0.806	1.774			0		1.174		0.716
1.26	2.103	1.02	1.163			1.26	2.103	1.02	1.163			0.161		0.161		0
0.806	1.082	1.033	0.721			0.806	1.082	1.033	0.721			0.228		0.456		0.64
1.443	1.369	0.51	1.141			1.443	1.369	0.51	1.141			0		1.082		0.32
2.398	1.589	1.613	2.747			2.398	1.589	1.613	2.747			0		1.082		0.32
1.995	1.962	1.942	5.194			1.995	1.962	1.942	5.194			0		0.806		0
2.961	1.661	1.141	0.361			2.961	1.661	1.141	0.361			0.361		0.822		0.716
2.525	1.522	1.487	0.645			2.525	1.522	1.487	0.645			0.582		0.582		0.64
1.803	1.487	2.685	0			1.803	1.487	2.685	0			0.228		1.033		0.716
1.645	1.461	1.803	0.822			1.645	1.461	1.803	0.822			0.51		0.665		0
1.684	2.626	1.589	1.461			1.684	2.626	1.589	1.461			0		1.174		0.453
1.745	2.281	1.163	2.241			1.745	2.281	1.163	2.241			0		1.3		0.716
1.163	0.806	1.228	3.368			1.163	0.806	1.228	3.368			0.323		2.601		0.32
2.164	1.26	1.782	3.169			2.164	1.26	1.782	3.169			0		6.001		0
2.264	1.26	1.487	4.258			2.264	1.26	1.487	4.258			0.161		1.443		0.32
1.684	2.349	1.033	1.737			1.684	2.349	1.033	1.737			0		3.848		0.32
1.522	2.097	1.141	1.487			1.522	2.097	1.141	1.487			0		6.949		0.716
2.053	1.661	1.443	1.53			2.053	1.661	1.443	1.53			0.684		0.806		0.64
1.684	2.974	0.968	2.467			1.684	2.974	0.968	2.467			0.228		2.04		0.716
1.888	1.228	0.484	2.504			1.888	1.228	0.484	2.504			0.721		5.775		0
2.66	1.141	1.839	0.941			2.66	1.141	1.839	0.941			0.228		2.822		0
2.775	0.822	1.163	1.839			2.775	0.822	1.163	1.839			0.361		3.23		0.32
1.53	1.3	1.388	3.581			1.53	1.3	1.388	3.581			0.228		4.032		0
1.461	3.967	2.122	2.626			1.461	3.967	2.122	2.626			0.228		1.443		0
3.115	1.228	0.941	1.378			3.115	1.228	0.941	1.378			0		2.021		0
1.881	0.645	1.613	1.033			1.881	0.645	1.613	1.033			0.161		1.3		0
2.66	1.29	2.601	0.806			2.66	1.29	2.601	0.806			0.161		0.456		0
1.995	1.745	0.822	2.349			1.995	1.745	0.822	2.349			0.228		0.484		0
1.613	1.163	0.806	4.071			1.613	1.163	0.806	4.071			0		0.161		0.453
1.033	2.247	1.443	4.147			1.033	2.247	1.443	4.147			0		0		0.32
1.737	1.174	0.806	1.3			1.737	1.174	0.806	1.3			0.323		0		0.64
1.962	0.721	0.456	4.197			1.962	0.721	0.456	4.197			0		0		0.32
1.888	1.033	2.504	1.461			1.888	1.033	2.504	1.461			0.161		0.323		0
2.854	3.325	0.665	2.194			2.854	3.325	0.665	2.194			0		0		0
1.881	2.194	1.53	1.3			1.881	2.194	1.53	1.3			0		0.645		0.32
1.129	0.582	1.26	4.68			1.129	0.582	1.26	4.68			0.456		0.456		0.32
2.457	1.141	0.721	0.806			2.457	1.141	0.721	0.806			0.361		0.161		0.32
2.021	1.774	2.601	1.033			2.021	1.774	2.601	1.033			0.161		0.323		0.32
0.582	2.965	3.463	1.141			0.582	2.965	3.463	1.141			0.228		0		0.32
1.487	1.02	1.589	3.482			1.487	1.02	1.589	3.482			0.161		0.361		0.453
1.3	0.806	1.29	2.646			1.3	0.806	1.29	2.646			0		0.361		0.32
2.264	1.645	0.981	2.382			2.264	1.645	0.981	2.382			0		0		0.32
2.241	1.888	0.582	2.349			2.241	1.888	0.582	2.349			0.228		0.665		0.32
4.071	0.456	2.053	2.908			4.071	0.456	2.053	2.908			0		0.228		0
1.645	1.3	2.626	2.309			1.645	1.3	2.626	2.309			0.361		0		0
2.504	0.721	1.461	3.06			2.504	0.721	1.461	3.06			0.361		0		0
1.942	0.822	1.228	1.661			1.942	0.822	1.228	1.661			0.456		0.51		0.453
2.606	1.888	1.881	0.161			2.606	1.888	1.881	0.161			0.228		0.721		0
2.441	3.115	1.487	0.51			2.441	3.115	1.487	0.51			0		0.361		0.32
1.684	2.42	0.869	1.645			1.684	2.42	0.869	1.645			0		0		0.716
2.053	0.806	0.968	3.325			2.053	0.806	0.968	3.325			0		0.161		0
1.684	0.721	1.597	3.429			1.684	0.721	1.597	3.429			0		0		0
1.645	0.228	2.103	1.621			1.645	0.228	2.103	1.621			0		0.161		0.453
2.908	1.388	2.425	2.67			2.908	1.388	2.425	2.67			0.161		0		0.32
2.52	1.452	2.775	4.499			2.52	1.452	2.775	4.499			0		0		0
2.164	2.606	1.487	1.487			2.164	2.606	1.487	1.487			0.582		0		0
2.122	1.825	1.02	3.31			2.122	1.825	1.02	3.31			0		0		0.32
1.684	2.103	1.621	1.782			1.684	2.103	1.621	1.782			0.161		0		0
2.747	1.839	1.141	4.796			2.747	1.839	1.141	4.796			0		0		0
3.06	1.141	1.388	1.621			3.06	1.141	1.388	1.621			0		0.323		0
1.378	0.806	1.684	2.194			1.378	0.806	1.684	2.194			0		0		0
2.164	0.941	0.968	1.487			2.164	0.941	0.968	1.487			0		0		0
1.881	2.247	1.33	1.803			1.881	2.247	1.33	1.803			0		0.161		0
2.04	2.854	1.487	3.082			2.04	2.854	1.487	3.082			0.456		0		0
2.097	1.228	0.684	0			2.097	1.228	0.684	0			0.361		0.323		0
1.949	0.665	2.467	2.103			1.949	0.665	2.467	2.103			0.665		0		0
1.839	1.3	0.721	1.803			1.839	1.3	0.721	1.803			0.361		0		0.64
1.589	2.908	2.382	0.582			1.589	2.908	2.382	0.582			0.323		0		0.32
2.264	1.684	2.021	0.161			2.264	1.684	2.021	0.161			0.228		0		0.453
2.349	1.29	1.782	0.806			2.349	1.29	1.782	0.806			0.323		0		0
1.825	0.684	0.665	2.943			1.825	0.684	0.665	2.943			0.361		0.361		0
2.742	3.901	1.881	2.309			2.742	3.901	1.881	2.309			0.161		0		0
1.774	2.247	0.806	1.774			1.774	2.247	0.806	1.774			0		0.228		0
1.942	1.487	2.264	1.53			1.942	1.487	2.264	1.53			0		0.582		0
1.745	1.174	2.152	1.174			1.745	1.174	2.152	1.174			0.228		0.161		0.64
2.462	2.55	2.164	2.04			2.462	2.55	2.164	2.04			0		0		0.716
1.803	2.626	2.097	3.571			1.803	2.626	2.097	3.571			0.161		0		0
1.942	0.721	2.04	2.17			1.942	0.721	2.04	2.17			0.161		0		0.32
2.103	1.02	1.163	1.228			2.103	1.02	1.163	1.228			0		0.941		0.716
2.021	1.174	2.626	1.228			2.021	1.174	2.626	1.228			0		0.51		0.716
1.174	1.082	2.382	1.942			1.174	1.082	2.382	1.942			0		0.161		0
2.467	1.881	2.382	3.356			2.467	1.881	2.382	3.356			0		0		0.32
2.04	2.908	0.51	4.655			2.04	2.908	0.51	4.655			0		0		0.32
1.942	1.163	1.487	0.822			1.942	1.163	1.487	0.822			0		0		0.453
2.55	1.26	2.52	0.806			2.55	1.26	2.52	0.806			0		0.361		0
1.949	2.601	1.378	2.281			1.949	2.601	1.378	2.281			0		0		0
1.613	1.661	1.461	4.622			1.613	1.661	1.461	4.622			0.161		1.228		0.32
3.724	1.487	0.806	2.467			3.724	1.487	0.806	2.467			0		0		0.453
0.582	0.822	0.941	1.803			0.582	0.822	0.941	1.803			0		0		0
2.908	0.806	1.443	2.747			2.908	0.806	1.443	2.747			0		0		0.32
0.806	1.461	3.475	3.391			0.806	1.461	3.475	3.391			0		0		0.32
1.487	2.293	0.484	2.04			1.487	2.293	0.484	2.04			0		0		0
2.822	1.163	0.721	2.908			2.822	1.163	0.721	2.908			0		2.462		0.32
1.033	1.129	0.228	1.645			1.033	1.129	0.228	1.645			0		1.33		0.32
2.247	1.228	0.323	3.898			2.247	1.228	0.323	3.898			0		0.484		0.453
0.484	1.881	0	2.606			0.484	1.881	0	2.606			0		0.484		0.453
1.378	1.803	0	1.461			1.378	1.803	0	1.461			0		0		0.32
0.228	1.174	0.721	0.721			0.228	1.174	0.721	0.721			0		0.456		0.64
2.066	1.684	1.082	0.51			2.066	1.684	1.082	0.51			0		1.443		0.716
1.613	1.082	0.941	0.228			1.613	1.082	0.941	0.228			0		0.721		0
0.806	0.582	1.3	0.665			0.806	0.582	1.3	0.665			0		3.678		0
0.645	1.443	2.441	0			0.645	1.443	2.441	0			0		8.346		0.32
2.504	1.378	1.3	0.51			2.504	1.378	1.3	0.51			0		1.684		0.716
0.665	2.309	3.625	1.129			0.665	2.309	3.625	1.129			0		4.619		0.32
0	1.715	1.888	1.082			0	1.715	1.888	1.082			0		0.161		0
0	0.665	1.163	0.645			0	0.665	1.163	0.645			0		3.132		0
0	0.645	0.361	0.484			0	0.645	0.361	0.484			0		4.697		0
0	0.645	1.33	0.161			0	0.645	1.33	0.161			0		3.482		0.32
0	4.045	2.264	0			0	4.045	2.264	0			0		5.266		0.32
0	2.258	1.684	0.361			0	2.258	1.684	0.361			0		0.323		0
2.626	0.968	1.942	0.51			2.626	0.968	1.942	0.51			0		2.601		0
1.715	0.806	1.942	0.645			1.715	0.806	1.942	0.645			0		1.803		0.32
2.425	2.194	2.784	0.981			2.425	2.194	2.784	0.981			0		2.194		0.453
0.806	1.645	2.885	2.103			0.806	1.645	2.885	2.103			0		3.538		0.32
0.981	2.817	3.29	1.803			0.981	2.817	3.29	1.803			0.323		1.129		0.453
2.021	2.309	2.974	1.715			2.021	2.309	2.974	1.715			0		1.3		0.453
2.194	0.822	1.782	1.228			2.194	0.822	1.782	1.228			0		1.443		0
2.309	0.323	0.822	3.581			2.309	0.323	0.822	3.581			0		1.803		0
2.281	2.457	1.745	2.241			2.281	2.457	1.745	2.241			0		0.51		0.32
2.241	3.115	0.665	1.942			2.241	3.115	0.665	1.942			0.161		0.456		0
2.872	1.888	0.361	3.552			2.872	1.888	0.361	3.552			0.161		0.323		0.32
2.747	0.721	0.645	2.737			2.747	0.721	0.645	2.737			0.582		0.456		0
1.33	0.323	2.441	1.53			1.33	0.323	2.441	1.53			0		0		0.32
1.487	0.869	1.839	2.965			1.487	0.869	1.839	2.965			0		0.161		0.32
2.103	2.586	2.194	3.489			2.103	2.586	2.194	3.489			0		0		0.32
1.443	2.04	1.461	2.908			1.443	2.04	1.461	2.908			0		0		0
1.774	1.839	0.806	1.522			1.774	1.839	0.806	1.522			0		0		0
2.908	0.51	1.936	1.163			2.908	0.51	1.936	1.163			0		1.745		0.453
3.321	0.684	1.033	1.936			3.321	0.684	1.033	1.936			0		0.806		1.28
2.122	0.161	3.031	1.782			2.122	0.161	3.031	1.782			0		0.161		0.716
2.908	0.484	0.665	2.509			2.908	0.484	0.665	2.509			0		0		0.32
3.581	0.161	1.803	3.06			3.581	0.161	1.803	3.06			0		0.323		0.32
1.942	1.02	1.661	2.398			1.942	1.02	1.661	2.398			0		0.361		0
1.995	0.869	2.04	1.839			1.995	0.869	2.04	1.839			0		0		0
1.87206	0.806	1.645	1.949			1.87206	0.806	1.645	1.949			0		0.228		0.32
	0.941		1.737				0.941		1.737			0		0.161		0.716
0.161	3.226	0.645	4.585			0.161	3.226	0.645	4.585			0		0		0.32
0.806	2.241	1.487	3.29			0.806	2.241	1.487	3.29			0		0		0
1.369	1.613	1.715				1.369	1.613	1.715								0.64
1.26		2.17	0.323			1.26		2.17	0.323			0		0.721		0.32
1.613	0.228	1.378	3.625			1.613	0.228	1.378	3.625			0		0.582
0.806	2.504	0.968	2.441			0.806	2.504	0.968	2.441			0		0.484		0
1.3	3.082	2.103	0.968			1.3	3.082	2.103	0.968			0.323		0.161		0
0.869	1.613	0.912	0.161			0.869	1.613	0.912	0.161			0		0.51		0.453
1.163	0.806	1.129	0.981			1.163	0.806	1.129	0.981			0		0.456		0.453
0.684	2.581	1.737	0.161			0.684	2.581	1.737	0.161			0		0.645		0.453
1.487	3.391	1.522	0.912			1.487	3.391	1.522	0.912			0		0.456		0.32
2.822	2.066	2.42	2.398			2.822	2.066	2.42	2.398			0		0.161		0
2.606	1.737	0.981	2.756			2.606	1.737	0.981	2.756			0		0.161		0
1.962	1.452	0.822	3.724			1.962	1.452	0.822	3.724			0		0.323		0
1.782	4.206	0.981	1.487			1.782	4.206	0.981	1.487			0		0.361		0.32
2.122	1.969	2.164	1.888			2.122	1.969	2.164	1.888			0.228		0.582		0
1.745	1.737	0.869	2.908			1.745	1.737	0.869	2.908			0		0		0
0.806	3.422	2.467	1.969			0.806	3.422	2.467	1.969			0.361		0.361		0.32
1.487	2.103	3.082	1.839			1.487	2.103	3.082	1.839			0.161		0.582		0
1.715	2.775	1.29	1.661			1.715	2.775	1.29	1.661			0		0.361		0.32
1.443	0.51	1.129	2.42			1.443	0.51	1.129	2.42			0		1.174		0.32
0.684	1.53	2.586	4.131			0.684	1.53	2.586	4.131			0		1.02		0.32
1.589	3.834	2.398	3.418			1.589	3.834	2.398	3.418			0		0		0.32
2.103	2.326	1.141	2.467			2.103	2.326	1.141	2.467			0		0.665		0.453
2.264	0.806	0.582	1.487			2.264	0.806	0.582	1.487			0		0.684		0.716
1.737	2.264	0.806	1.613			1.737	2.264	0.806	1.613			0		0		0.32
0.869	3.069	0.228	4.367			0.869	3.069	0.228	4.367			0.161		0		0.32
0.582	1.949	0.161	1.597			0.582	1.949	0.161	1.597			0		0.323		0
1.388	1.082	0.228	0.869			1.388	1.082	0.228	0.869			0		0.228		0.32
0.912	1.141	1.487	0.582			0.912	1.141	1.487	0.582			0.228		0.361		0.64
2.17	1.888	3.043	1.745			2.17	1.888	3.043	1.745			0.323		0.361		0
1.443	2.55	1.803	3.115			1.443	2.55	1.803	3.115			0		0.161		0
1.141	0.869	0.645	3.678			1.141	0.869	0.645	3.678			0		0.323		0
1.645	0.822	0.228	1.949			1.645	0.822	0.228	1.949			0		0.582		0.32
1.888	2.17	0.806	0.665			1.888	2.17	0.806	0.665			0		0.456		0.32
1.745	2.965	2.293	2.55			1.745	2.965	2.293	2.55			0.228		0.161		0.32
2.737	1.589	0.721	2.854			2.737	1.589	0.721	2.854			0.161		0.323		0.32
2.525	1.129	0.161	2.457			2.525	1.129	0.161	2.457			0		0		0
1.33	0.721	0	2.704			1.33	0.721	0	2.704			0.51		0.323		0.96
1.962	3.103	0.323	2.241			1.962	3.103	0.323	2.241			0		0		1.723
[truncated: 88,315 more rows]

## Sheet: Figure5A-C_Binned
		ALL MOVING PARASITES					CIRCLING PARASITES						PATCH GLIDING PARASITES
Bin Center		Control	Rep1	Rep2	Rep3	Scr		Control	Rep1	Rep2	Rep3	Scr		Control	Rep1	Rep2	Rep3	Scr
0		9.31291	10.6544	37.6289	7.48152	39.8069		4.63783	4.88455	13.7784	4.25592	7.75194		83.0122	82.8572	54.8249	83.7778	58.6814
0.5		13.764	13.4119	19.6093	11.8442	20.9667		13.9277	13.236	19.2109	11.8565	20.7287		10.4298	13.8095	19.2042	11.5556	21.1038
1		17.3282	18.0141	13.8333	15.7382	12.495		18.2752	19.2224	21.5478	16.3191	20.7907		2.3342	2.19048	7.69597	2	7.61182
1.5		20.5428	19.8524	10.6419	20.8671	11.3627		21.7731	21.419	18.088	21.693	21.6124		1.51908	0.857143	5.12271	1.33333	5.36161
2		15.0749	15.3473	6.44339	18.2171	6.4314		15.9895	16.6047	11.1684	18.9402	12.2791		0.611337	0.285714	3.31189	1.11111	2.9725
2.5		11.4352	11.3729	4.46548	13.0972	4.39106		12.1432	12.3307	7.22307	13.6509	8.97674		0.574287	0	2.74005	0	1.68534
3		6.65779	6.33051	3.00934	7.17505	2.35646		7.05627	6.86364	4.43096	7.469	4.69768		0.407558	0	2.19204	0.222222	0.972312
3.5		3.26451	3.05521	1.90511	3.5064	1.05178		3.45289	3.31251	2.39757	3.65464	1.96899		0.426084	0	1.81082	0	0.500046
4		1.67499	1.3852	1.14064	1.47828	0.465544		1.77384	1.50186	1.39606	1.54077	0.713178		0.129678	0	1.11985	0	0.324104
4.5		0.614941	0.349537	0.643126	0.459708	0.304615		0.635124	0.378974	0.576631	0.479143	0.372093		0.296406	0	0.810102	0	0.268543
5		0.21534	0.15535	0.339765	0.0991527	0.166676		0.218028	0.168433	0.151745	0.103345	0.0930233		0.129678	0	0.54801	0	0.203723
5.5		0.0688201	0.0388375	0.0606722	0.0180278	0.0977068		0.069911	0.0421082	0.030349	0.0187899	0		0.0555761	0	0.0714796	0	0.157422
6		0.02442	0.0129458	0.0728067	0.0180278	0.0459797		0.0260685	0.0140361	0	0.0187899	0		0.0185254	0	0.142959	0	0.0740809
6.5		0.00888001	0.0129458	0.0606722	0	0.0344847		0.00829453	0.0140361	0	0	0.0155039		0.0370508	0	0.119133	0	0.0463006
7		0.00777001	0	0.0364034	0	0		0.00829453	0	0	0	0		0	0	0.0714796	0	0
7.5		0.00222	0	0.0364034	0	0.0114949		0.00236987	0	0		0		0	0	0.0714796		0.0185202
8		0.00111	0	0	0	0.00574746		0.00118493	0	0		0		0	0	0		0.00926012
8.5		0.00111	0	0.0242689	0	0.00574746		0.00118493	0	0		0		0.0185254	0	0.0476531		0.00926012
9		0	0	0.0242689	0	0		0	0	0		0		0	0	0.0476531		0
9.5			0	0	0				0	0					0	0
10			0.00647291	0	0				0.00701804	0					0	0
10.5				0.0242689	0					0						0.0476531

## Sheet: Figure 5D
CIRCLING _ MEDIAN SPEEDS						CIRCLING_MAXIMUM SPEEDS
Control	ΔRep1	ΔRep2	ΔRep3	Scr		Control	ΔRep1	ΔRep2	ΔRep3	Scr
0.665	0.161	0.361	1.29	0.96		4.403	3.475	3.766	2.606	2.639
1.383	1.0005	1.033	1.821	0.716		4.328	2.885	4.924	3.878	2.024
1.962	1.3	1.228	1.5045	0.64		3.391	2.965	4.032	2.903	2.56
1.3735	1.244		1.737	1.723		3.031	3.31	4.355	3.875	3.2
1.3	1.228	0.665	2.137	1.431		3.132	3.448		3.639	4.582
0.645	1.163	0.361	1.141	0.96		5.599	2.66		2.247	2.58
1.378	1.0265	1.443	1.949	1.319		3.226	3.984	4.619	3.489	3.263
1.487	1.1685	0.869	1.9455			4.197	4.619	2.974	3.325
2.2555	1.228	2.122	1.684	0.1945		4.406	4.112	3.266	3.682	4.194
1.474	0.721	0.161	1.839	1.275		3.848	4.796		3.875	4.304
2.398	1.174	0.981	1.915	1.741		4.234	3.448	3.013	3.984	4.934
1.942	1.5045	1.388	1.5675	0.645		4.071	3.925	3.834	3.724	4.328
1.982	1.383	0.912	1.803			4.367	4.045	3.625	5.194	2.52
1.4565	1.774	1.589	1.969			3.098	4.367	3.082	4.367	3.322
1.0575	1.684		1.942	1.612		3.429	4.689	5.41	4.554	3.762
1.741	1.3	1.033	2.894	1.33		3.246	4.565	2.903	4.554
1.1055	1.0265	1.033	2.488	1.02		2.784	4.562	3.082	4.906
2.103	1.443	1.803	1.378	1.628		4.678	3.994	2.685	3.321	4.036
1.949	1.522	1.02	1.888	0.968		3.452	4.106	3.31	3.226	2.258
0.6745	1.982		1.275	0.456		4.937	3.541	4.286	2.425	2.854
1.832	1.949		2.182	1.02		4.545	4.045		4.194	3.422
2.158	1.9915	0.814	1.825			4.585	3.885	3.885	4.689	5.003
1.715	1.487	1.315	1.637	1.645		4.007	4.071	4.473	4.562
1.526	0.665		1.9455			5.202	3.368		3.639	4.084
0.645		1.082	1.613			5.101		4.619	3.246	3.766
1.141	0.361	0.981	0.7025	1.3		3.482	5.224	5.207	3.403	5.202
	1.315	1.589	0.161	0.806			5.664	4.689	3.31	3.391
1.228	2.449		0.806	0.51		4.271	5.144		3.031	3.848
1.082	0.161			1.228		3.984	2.467			6.291
1.295	1.3		1.839	1.33		4.036	3.242		5.252	5.126
1.888	1.4155		1.29			5.126	4.206		3.901	4.461
2.398	1.3		1.617			4.343	4.358		4.206	2.761
1.33	1.969		1.4565	1.949		4.34	4.542		3.724
2.103	2.0845		1.6725	1.388		4.542	3.99		6.142	4.271
1.02	1.601		1.839	1.141		3.713	4.382		3.967	4.271
1.0575	2.6035		1.949	1.02		3.262	4.565		4.258	2.961
2.04	2.2755		2.1125	1.378		4.258	4.222		4.388	2.872
1.53	2.4645		1.174			3.246	4.007		3.31	4.304
1.633	2.349		0.546	1.962		4.697	5.146		2.122
1.8845	1.315		1.774	1.814		3.713	3.762		3.99
1.5595	1.6645		0.981	2.167		4.842	5.716		3.266	3.741
1.995	1.995		1.959	0.806		3.752	4.461		4.286	3.226
1.0805	2.39		1.653	1.942		4.112	5.703		3.878	3.391
1.378	1.737		1.839	0.655		4.68	6.568		4.588	3.422
1.487	0.806		2.008	2.194		5.41	2.326		5.062
1.814	2.6135		1.942	2.66		4.461	4.545		4.206	2.885
2.097	0.981		1.42	0.645		5.024	4.106		5.764
2.17			1.9655			4.473			4.485	4.271
1.881	1.881		2.143	1.949		4.197	3.713		4.711	4.271
1.617	1.7595		1.7925	1.388		4.935	4.45		3.901	2.961
0.721	1.6725		2.0465	1.141		3.762	4.194		4.206	2.872
1.487	1.4475		1.383	1.02		5.202	4.045		5.441	4.304
1.6995	1.7595		0	1.378		4.882	3.418		2.326
2.244	1.8845		0.941			4.147	9.86		4.007
1.9655	1.28		1.452			4.655	4.438		4.406
2.626	1.378		1.737			5.599	3.266		4.045
2.2175	2.512		1.726			5.827	4.485		4.622
0.912	1.7925		1.86			6.363	5.212		4.355
2.1125	1.217		1.839			4.562	4.948		4.206
0.822	1.621		1.9455			3.065	4.812		5.101
1.613	2.008					5.484	5.325
1.217	1.617		1.962			5.101	3.905		4.766
1.02	2.0175		1.645			3.325	4.403		3.429
1.3	1.9785		2.241			3.538	3.901		3.875
0.721	2.164		1.684			1.969	4.234		3.762
0.228	1.53		1.129			3.448	4.68		2.965
1.803	1.526		1.949			4.258	5.011		3.954
1.443			1.839			4.585			3.766
	1.082		1.141				1.888		4.206
2.1095	0.665		1.443			5.845	2.601		5.194
1.1575	1.443		1.3			4.304	3.06		4.304
1.129	1.201		1.962			2.822	4.197		4.924
0.981	1.601		1.942			3.685	5.34		4.222
0.814	1.613		1.487			4.188	3.762		4.644
1.217	1.388		1.378			4.711	3.538		3.99
1.4155	1.082		0.869			4.493	2.42		3.552
0.968	1.6645		0.941			4.234	4.796		3.103
1.295	1.3495		1.645			4.839	3.766		4.134
1.522	1.7925		0.721			5.408	3.448		3.581
1.832	1.228		1.487			5.643	2.908		4.163
1.778	1.803		1.969			3.984	4.112		3.741
2.097	2.103		0.869			5.039	4.403		2.55
2.0465	1.684		2.053			3.678	3.523		3.678
2.103	1.803		1.53			4.106	3.954		4.763
1.912	1.28					5.202	3.967
1.5045	1.29					5.764	4.206
1.653	1.3735					4.777	4.036
1.5045	1.228					4.898	3.994
1.3	1.613					4.948	3.132
1.33	2.309					5.291	4.061
1.8845	1.617					5.543	4.499
1.589	1.244					5.569	3.391
1.7635	1.443					5.32	3.325
1.995	1.201					6.003	4.112
1.803	1.613					4.222	3.685
1.969	0.822					4.982	3.489
1.141	1.803					4.516	3.776
1.135	1.452					4.585	3.06
1.589	1.912					4.234	5.816
2.606	2.008					4.429	3.901
	1.605						4.328
1.522	1.0265					3.581	2.817
1.3	1.201					3.368	2.42
1.774	1.29					4.562	3.226
1.29	1.3					4.131	3.905
1.443	1.526					3.552	4.358
1.443	1.163					3.482	4.796
2.066	1.803					3.984	4.222
0.684	1.4565					1.881	4.876
1.881	1.29					4.112	4.184
1.141	1.141					2.908	4.493
1.613						3.905
1.969						3.766
1.839						3.752
2.309						5.252
1.443						4.842
1.684						4.473
1.4475						3
1.051						4.081
1.613						4.924
1.912						3.678
1.29						2.525
1.832						3.752
1.5595						4.328
2.04						5.306
2.309						6.805
1.803						5.771
0.665						4.839
2.143						4.045
1.942						3.901
2.287						4.678
1.939						5.144
1.803						4.258
1.4155						3.448
1.26						4.969
0.582						2.704
1.4105						3.762
2.822						4.948
2.55						5.146
2.756						4.812
2.398						4.613
1.839						3.29
0.582						1.589
0.665						2.164
1.939						5.707
2.097						4.032
1.5045						3.391
2.636						4.644
1.3735						4.188
2.2725						4.697
1.839						3.325
1.661						4.519
1.684						3.752
1.02						3.103
2.581						4.924
2.103						4.916
1.3						3.242
2.326						6.988
1.29						3.262
1.621						4.388
2.281						4.644
1.487						3.639
1.141						4.622
0.912						3.065
0.323						3.043
2.103						4.286
2.17						4.591
2.287						5.592
1.02						5.948
2.0175						5.202
2.1455						5.555
1.135						2.398
1.9555						4.796
1.244						4.568
1.174						4.358
0.806						3.871
1.378						4.343
1.033						5.062
1.881						4.147
1.593						4.429
1.1685						6.132
0.941						4.184
1.53						4.485
1.02						2.775
1.814						5.599
0.4085						3.552
1.995						3.834
1.942						4.689
1.315						3.762
1.163						3.391
1.839						3.678
1.613						4.147
1.388						4.45
1.228						3.538
1.839						5.062
1.474						4.112
2.103						4.438
0.869						3.99
1.641						3.214
2.021						4.358
1.641						4.85
1.02						4.982
1.5555						5.024
1.461						3.678
2.467						4.403
1.726						4.042
1.461						3.043
2.182						4.045
2.3175						5.011
2.3375						3.984
2.103						3.766
1.962						4.234
1.942						4.906
1.3						4.461
1.141						4.766
1.621						5.212
1.995						5.948
1.487						3.834
1.613						3.482
1.452						4.286
1.715						3.23
1.745						3.181
1.645						3.082
1.962						5.126
0.806						3.031
1.684						3.824
0.912						2.974
1.228						3.321
1.378						3.938
1.388						4.935
1.228						3.925
1.26						3.762
1.962						4.622
1.881						4.147
1.715						4.243
2.247						3.994
2.55						5.487
1.645						4.562
1.597						4.343
2.097						4.703
1.613						4.045
2.103						3.625
2.965						5.134
2.462						4.619
2.097						4.163
1.141						4.703
2.281						5.164
1.443						3.418
1.949						5.194
2.103						5.487
0.806						2.66
1.715						4.554
1.962						4.916
1.715						4.485
1.661						5.506
2.241						4.876
1.86						4.206
0.822						2.685
1.244						2.52
1.474						3.266
1.383						3.132
1.821						4.032
1.617						3.607
1.53						4.243
1.388						2.67
1.33						3.246
1.589						3.262
1.803						3.766
1.653						4.697
1.29						3.878
1.53						4.032
1.741						4.406
1.6995						4.343
1.388						3.266
1.939						4.403
1.369						4.382
1.0575						3.103
1.684						3.581
2.097						4.644
3.246						5.34
2.281						4.122
1.589						3.403
1.388						3.741
1.774						4.147
0.721						4.45
1.129						4.619
1.141						3.762
1.487						3.885
1.378						3.169
1.129						3.776
1.163						4.697
1.3						4.842
0.51						2.974
1.621						4.722
1.174						3.429
1.715						4.619
1.803						5.062
1.53						3.928
2.241						4.343
1.715						4.271
1.881						4.585
2.164						4.45
0.981						3.552
0.456						3.581
1.522						4.271
1.613						4.388
2.066						5.101
1.3						5.266
1.163						4.388
0.869						3.325
2.457						5.655
0.905						2.308
1.28						3.958
1.012						3.019
1.319						3.853
1.92						3.578
1.431						3.853
1.632						3.036
1.154						3.893
1.154						5.209
1.632						5.901
1.81						3.853
1.866						4.525
1.81						4.01
2.147						4.16
1.723						4.293
1.6						3.853
1.6						4.811
0.716						3.578
1.632						3.853
0.905						2.862
0.64						1.632
2.147						3.649
2.308						4.352
0.64						2.263
1.02						2.922
0.968						0.968
0.322						1.962
1.02						4.34
1.443						4.081
1.443						4.081
1.02						3.99
1.33						3.429
0.912						4.243
1.33						3.885
1.02						3.226
0.645						2.921
1.737						3.368
1.613						3.06
2.281						4.34
1.825						3.226
1.613						3.226
1.881						3.99
1.962						4.194
1.825						3.678
1.962						3.99
1.163						4.042
1.613						5.252
1.02						4.106
0.968						3.429
1.02						4.924
1.645						3.177
2.164						4.482
1.33						3.177
1.163						5.172
1.369						3.607
1.443						3.607
1.737						3.776
1.163						3.885
1.613						4.106
1.33						3.678
1.825						4.85
1.962						4.131
1.881						3.549
1.613						3.226
2.066						4.493
2.281						5.172
2.066						5.634
1.163						4.206
1.825						4.131
0.981						2.164
1.082						2.903
1.163						4.222
1.888						3.581
1.942						4.948
0.806						2.467
1.936						4.045
1.645						4.304
2.281						4.796
2.756						5.41
1.942						4.112
2.626						3.885
1.02						4.79
1.645						4.131
1.02						3.625
1.082						5.458
1.141						3.391
1.33						3.475
2.398						5.829
1.174						3.418
2.264						3.475
1.487						4.882
0.968						3.082
1.141						2.349
1.3						4.131
1.589						3.013
0.981						4.112
1.443						4.071
0.806						2.704
1.26						3.448
1.461						4.906
1.33						3.325
1.29						3.418
0.968						3.905
1.487						3.538
1.839						3.766
1.839						3.875
1.745						4.106
1.33						3.387
1.228						3.452
1.888						4.042
1.684						3.994
0.981						3.475
1.3						3.115
0.721						3.848
2.293						4.562
1.228						2.961
2.103						4.382
2.241						4.081
1.174						3.098
1.526						4.591
1.26						2.349
1.3						3.967
1.174						3.678
2.1095						5.162
0.806						3.356
1.082						3.639
2.0845						4.036
1.4565						4.438
1.4155						3.581
1.962						4.045
1.589						4.061
1.163						4.131
0.7635						4.045
1.9655						4.234
1.315						3.242
2.103						4.461
1.715						4.482
1.5045						4.937
1.737						4.461
1.141						5.252
1.369						4.653
2.122						4.906
2.103						5.484
0.51						4.876
1.684						5.362
2.66						5.093
1.487						4.243
1.962						5.252
1.26						4.473
2.42						5.666
2.164						5.484
1.621						4.703
1.388						3.797
1.684						4.697
0.869						4.032
1.782						4.473
2.601						5.154
2.309						5.266
1.737						4.519
3.29						6.063
1.02						3.391
1.613						5.252
1.613						4.703
2.241						5.101
2.457						5.202
2.097						6.163
1.737						5.101
1.378						4.882
0						5.194
1.26						4.163
1.6645						3.607
1.741						4.619
1.461						2.858
1.661						3.581
1.26						3.266
1.02						3.177
1.082						3.581
1.201						4.243
2.0815						4.045
1.141						3.797
1.737						3.885
1.443						4.653
1.814						3.678
1.613						4.222
2.4725						5.194
1.383						2.247
1.388						3.266
0.912						1.949
0.9545						3.875
1.6995						4.473
1.726						3.549
1.152						3.928
2.2725						4.644
0.961						4.234
0.814						4.147
0.869						3.452
1.244						4.461
0.806						3.99
1.912						6.132
2.049						4.898
1.29						5.062
1.726						4.081
1.653						3.797
2.1						4.473
1.803						4.258
1.0005						3.418
1.726						3.23
1.33						4.969
0.869						2.309
1.7925						4.568
1.7925						4.461
1.613						5.144
1.589						4.112
0.968						3.082
1.141						2.349
1.3						4.131
1.589						3.013
0.981						4.112
1.443						4.071
0.806						2.704
1.26						3.448
1.461						4.906
1.33						3.325
1.29						3.418
0.968						3.905
1.487						3.538
1.839						3.766
1.839						3.875
1.745						4.106
1.33						3.387
1.228						3.452
1.888						4.042
1.684						3.994
0.981						3.475
1.3						3.115
0.721						3.848
2.293						4.562
1.228						2.961
2.103						4.382
2.241						4.081
1.174						3.098

## Sheet: Figure 5E
PATCH_MEDIAN SPEEDS							PATCH_MAXIMUM SPEEDS
Control	ΔRep1	ΔRep2	ΔRep3	Scr			Control	ΔRep1	ΔRep2	ΔRep3	Scr
0	0	0	0	0.64			0.484	2.17	1.774	2.053	3.152
0	0.161	0.161		0.64			0.806	1.613	3.242		3.019
	0	0.693	0	0.32				0.51	5.202	3.103	3.853
3.1175	0	2.483	0	0.32			8.389	0.684	7.287	1.487	1.92
	0	0.161		0.32				1.129	4.562		1.946
0.161	0.0805	0.0805		0.716			0.981	1.369	0.941		3.341
	0.323	1.617		0				1.082	6.226		0.32
0	0	0.161					2.326	1.141	2.921
		0.2755		0					1.613		2.974
0.981				0.322			5.391				4.934
1.388		1.7595		0			6.584		10.306		1.368
0		0.228		0			2.398		4.304		2.326
0		1.782		0			1.02		5.252		4.84
0		0.323		0			0.806		8.346		2.974
0		0.161		0			0.51		4.863		1.612
0		0.161		0			2.241		2.67		1.02
		0.161		0					2.885		1.738
0							0.721
0		0.342		0.51			0.721		3.724		4.388
		0		0.484					1.942		1.839
0.453		0.1945		0			3.295		4.188		4.703
0				0.582			8.693				2.04
		0		0.161					1.888		6.293
0		0.645		1.082			0.323		10.265		7.891
0		0		0			0.456		0		2.42
0		0		0.361			0.721		0.51		5.782
0		0.161					0.721		4.429
0		0.161		0			2.601		1.839		1.02
		0.941		0					5.931		0.981
0		0		0			1.969		0.323		0.941
0		0		0.228			0.51		1.888		2.742
				0.456							2.457
0				0.582			0.456				3.581
0				0			0.941				1.487
0				1.803			1.033				3.356
0				0.161			1.597				0.806
0				0.684			0.361				4.429
0				0			0.721				1.02
0							0.806
0.161				0			5.484				6.51
0				0			0.684				2.858
				0.161							1.684
0				0			0.582				5.847
				0							2.761
0				0			2.784				0.665
0.161				0.484			2.704				3.214
0				0			1.3				2.326
0							1.522
0.161				0			1.949				0.968
				0							2.425
0				0.161			1.613				5.003
0				1.163			0.721				6.074
0				0.228			0.665				1.174
				0							2.55
0				0			0.456				0.721
0				0.161			0.941				1.33
0				0.228			1.033				6.08
0				0.456			1.597				3.475
0				0.161			0.361				1.163
0							0.721
0				0			0.806				1.141
0.161				0			5.484				3.901
0				0.582			0.684				4.528
				0							1.141
				0							2.586
				0							3.194
				1.724							8.252
				0.721							2.281
				0							1.02
				0							0.981
				0							0.941
				0.228							2.742
				0.456							2.457
				0.582							3.581
				0							1.487
				1.803							3.356
				0.161							0.806
				0.684							4.429
				0							1.02
