# Supplementary material for: The Plasmodium CSP repeats have elastic properties with a critical role in sporozoite motility
Source: EMBO J. 2025 Sep 22;44(21):6253–72. doi: 10.1038/s44318-025-00551-9 (PMC12583564; doi:10.1038/s44318-025-00551-9)
Supplement: Supplementary file 13 — Source data Fig. 6 [file 44318_2025_551_MOESM13_ESM.zip]

Archive with 14 entries (12 files):
- SD_Figure6_Rev2/
- SD_Figure6_Rev2/.DS_Store
- __MACOSX/SD_Figure6_Rev2/._.DS_Store
- SD_Figure6_Rev2/Figure6A_ImageData/
- SD_Figure6_Rev2/Figure6B&C_Rev2.xlsx
- __MACOSX/SD_Figure6_Rev2/._Figure6B&C_Rev2.xlsx
- SD_Figure6_Rev2/Figure6A_ImageData/Figure6A_Patch_DIC.avi
- __MACOSX/SD_Figure6_Rev2/Figure6A_ImageData/._Figure6A_Patch_DIC.avi
- SD_Figure6_Rev2/Figure6A_ImageData/Figure6A_CircularGliding_RICM_Movie.tif
- __MACOSX/SD_Figure6_Rev2/Figure6A_ImageData/._Figure6A_CircularGliding_RICM_Movie.tif
- SD_Figure6_Rev2/Figure6A_ImageData/Figure6A_Patch_RICM.avi
- __MACOSX/SD_Figure6_Rev2/Figure6A_ImageData/._Figure6A_Patch_RICM.avi
- SD_Figure6_Rev2/Figure6A_ImageData/Figure6A_CircularGliding_DIC_Movie.tif
- __MACOSX/SD_Figure6_Rev2/Figure6A_ImageData/._Figure6A_CircularGliding_DIC_Movie.tif
