# Supplementary material for: The Plasmodium CSP repeats have elastic properties with a critical role in sporozoite motility
Source: EMBO J. 2025 Sep 22;44(21):6253–72. doi: 10.1038/s44318-025-00551-9 (PMC12583564; doi:10.1038/s44318-025-00551-9)
Supplement: Supplementary file 13 — Source data Fig. 6 [file 44318_2025_551_MOESM13_ESM.zip › SD_Figure6_Rev2/Figure6B&C_Rev2.xlsx]

## Sheet: Figure 6B&C
ADHESION SITE TURNOVER				TIME WITH MULTIPLE ADHESION SITES
Control	ΔRep2	Scr		Control	ΔRep2	Scr		Control parasites were RCon in 60% of experiments and WT-GFP in 40% of experiments
30	15			67.3333	62	32
24		27		82.6667		0
		0		84.6667		30
22	25	3		72.6667	14	13.3333
22	31	9		79.3333	83.3333	59.3333
28		20		83		72
	22	15		66.6667	26.6667	60
17	16	30		78	20.6667	57.3333
31	11	33		50	3.33333	74.6667
27	13	22		66	14	53.3333
22	20	12		48	29.3333	47.3333
16		23		78		70.6667
		25		70	24	62.6667
38	24	30		71.3333	50.6667
28	35			64.6667		57.3333
32		35		82.6667	3.33333	18
20		15		58	26.6667	52.6667
22	15	18		75.3333	45.3333	63.3333
16	29	30		75.3333		62
20	30	31		86.9863		60
29		18		6		48
28		32
0				68		47.3333
		24		58.6667		46.6667
36		19		78		62.6667
24		15		42		48
23		16		26
15				87.3333		69.3333
12		27		94.6667		72
46		27		71.3333		44
33		18		81.3333		44
29		27		84.6667		53.3333
22		26		52.6667		28
22		13				42.6667
29		17		82.6667		66
		24		64		67.3333
		24		58.6667		56
30		15		66
29				76		62
28		21		67.3333		47.3333
21		23		40		48
27		22		62.6667		62
15		23		92.6667		28.6667
		15		89.3333		28.6667
24		21		44		72
15		31		0		34
35		25		63.3333		56.6667
44		24		82.6667		42
30		24		81.3333		52
20		8		80.6667		43.3333
0		8		30.6667
30				27.3333
28				43.3333
				90.6667
37				58
44				80.6667
18				53.3333
21				77.3333
29				85.3333
48				66.6667
16				70.6667
34				75.3333
26				35.3333
32				67.3333
47				77.3333
29				41.3333
35				38.6667
36
				43.3333
19				74
36				59.3333
31				80.6667
30				72.6667
21				84.6667
31				84
35				69.3333
30				50
25				70.6667
48				48.6667
43				91.3333
				26
36				96
30				97.3333
26				56.6667
22				72
29				62.6667
26				50
12
24				86.6667
40				82.6667
27				94.6667
27				77.3333
23				88
12
				70.6667
46				64.6667
44				37.3333
48				74.6667
48				78.6667
48				70.6667
				73.3333
37
35				60
20				39.3333
21				18
44				56
32				45.3333
36				8
32				62
30				61.3333
18				75.3333
21				75.3333
24				74.6667
14				41.3333
				66
				77.3333
33				61.3333
28				59.3333
23				67.3333
32				59.3333
37
24				58
32				91.3333
42				80.6667
26				71.3333
34				61.3333
32
21				95.3333
				54
23				30
28				54
29				42
17				70.6667
27				58.6667
				82.6667
39				72.6667
25				69.3333
20				80.6667
30				70
19
38				41.3333
32				70.6667
49				68.6667
43				62
36				62
39				59.3333
35				68.6667
				21.3333
23				70
19				77.3333
28				64
31
26				74
25				71.3333
32				69.3333
8				61.3333
17				72
33				40.6667
29				70.6667
				59.3333
46				69.3333
25				52
41				54
36				76
33
41				70
				70
27				67.3333
32				61.3333
22				66
33				62
33				69.3333
16				80.6667
26				66
27				64.6667
27				64
21				42
16
31				54
				65.3333
31				64
22				52
30				68
22
22
24
37
44
30
21
27
19
27
36
23
24
31
26
