# Supplementary material for: The Plasmodium CSP repeats have elastic properties with a critical role in sporozoite motility
Source: EMBO J. 2025 Sep 22;44(21):6253–72. doi: 10.1038/s44318-025-00551-9 (PMC12583564; doi:10.1038/s44318-025-00551-9)
Supplement: Supplementary file 14 — Source data Fig. 7 [file 44318_2025_551_MOESM14_ESM.zip]

Archive with 43 entries (40 files):
- SD_Figure7_Rev2/
- SD_Figure7_Rev2/.DS_Store
- __MACOSX/SD_Figure7_Rev2/._.DS_Store
- SD_Figure7_Rev2/Figure7B_ImageData/
- SD_Figure7_Rev2/Figure7E_ImageData/
- SD_Figure7_Rev2/Figure7C,D,F&G_Rev2.xlsx
- __MACOSX/SD_Figure7_Rev2/._Figure7C,D,F&G_Rev2.xlsx
- SD_Figure7_Rev2/Figure7B_ImageData/Figure7B_23-1_Control_Phase.tif
- __MACOSX/SD_Figure7_Rev2/Figure7B_ImageData/._Figure7B_23-1_Control_Phase.tif
- SD_Figure7_Rev2/Figure7B_ImageData/Figure7B_24-2_Rep2_Fluorescence.tif
- __MACOSX/SD_Figure7_Rev2/Figure7B_ImageData/._Figure7B_24-2_Rep2_Fluorescence.tif
- SD_Figure7_Rev2/Figure7B_ImageData/Figure7B_13-2_Scr_Flourescence.tif
- __MACOSX/SD_Figure7_Rev2/Figure7B_ImageData/._Figure7B_13-2_Scr_Flourescence.tif
- SD_Figure7_Rev2/Figure7B_ImageData/Figure7B_13-1_Scr_Phase.tif
- __MACOSX/SD_Figure7_Rev2/Figure7B_ImageData/._Figure7B_13-1_Scr_Phase.tif
- SD_Figure7_Rev2/Figure7B_ImageData/Figure7B_24-1_Rep2_Phase.tif
- __MACOSX/SD_Figure7_Rev2/Figure7B_ImageData/._Figure7B_24-1_Rep2_Phase.tif
- SD_Figure7_Rev2/Figure7B_ImageData/Figure7B_23-2_Control_Fluorescence.tif
- __MACOSX/SD_Figure7_Rev2/Figure7B_ImageData/._Figure7B_23-2_Control_Fluorescence.tif
- SD_Figure7_Rev2/Figure7E_ImageData/Figure7E_Rcon_Merge_1.tif
- __MACOSX/SD_Figure7_Rev2/Figure7E_ImageData/._Figure7E_Rcon_Merge_1.tif
- SD_Figure7_Rev2/Figure7E_ImageData/Figure7E_Rcon_Merge_2.tif
- __MACOSX/SD_Figure7_Rev2/Figure7E_ImageData/._Figure7E_Rcon_Merge_2.tif
- SD_Figure7_Rev2/Figure7E_ImageData/FIgure7E_Rep2_Merge_1.tif
- __MACOSX/SD_Figure7_Rev2/Figure7E_ImageData/._FIgure7E_Rep2_Merge_1.tif
- SD_Figure7_Rev2/Figure7E_ImageData/Figure7E_Rep2_Merge_2.tif
- __MACOSX/SD_Figure7_Rev2/Figure7E_ImageData/._Figure7E_Rep2_Merge_2.tif
- SD_Figure7_Rev2/Figure7E_ImageData/Figure7E_Scr_MTIP_1.tif
- __MACOSX/SD_Figure7_Rev2/Figure7E_ImageData/._Figure7E_Scr_MTIP_1.tif
- SD_Figure7_Rev2/Figure7E_ImageData/Figure7E_Scr_MTIP_2.tif
- __MACOSX/SD_Figure7_Rev2/Figure7E_ImageData/._Figure7E_Scr_MTIP_2.tif
- SD_Figure7_Rev2/Figure7E_ImageData/Figure7E_Rcon_MTIP_2.tif
- __MACOSX/SD_Figure7_Rev2/Figure7E_ImageData/._Figure7E_Rcon_MTIP_2.tif
- SD_Figure7_Rev2/Figure7E_ImageData/Figure7E_Rcon_MTIP_1.tif
- __MACOSX/SD_Figure7_Rev2/Figure7E_ImageData/._Figure7E_Rcon_MTIP_1.tif
- SD_Figure7_Rev2/Figure7E_ImageData/Figure7E_Rep2_MTIP_2.tif
- __MACOSX/SD_Figure7_Rev2/Figure7E_ImageData/._Figure7E_Rep2_MTIP_2.tif
- SD_Figure7_Rev2/Figure7E_ImageData/Figure7E_Rep2_MTIP_1.tif
- __MACOSX/SD_Figure7_Rev2/Figure7E_ImageData/._Figure7E_Rep2_MTIP_1.tif
- SD_Figure7_Rev2/Figure7E_ImageData/Figure7E_Scr_Merge_2.tif
- __MACOSX/SD_Figure7_Rev2/Figure7E_ImageData/._Figure7E_Scr_Merge_2.tif
- SD_Figure7_Rev2/Figure7E_ImageData/Figure7E_Scr_Merge_1.tif
- __MACOSX/SD_Figure7_Rev2/Figure7E_ImageData/._Figure7E_Scr_Merge_1.tif
