# Supplementary material for: The Plasmodium CSP repeats have elastic properties with a critical role in sporozoite motility
Source: EMBO J. 2025 Sep 22;44(21):6253–72. doi: 10.1038/s44318-025-00551-9 (PMC12583564; doi:10.1038/s44318-025-00551-9)
Supplement: Supplementary file 14 — Source data Fig. 7 [file 44318_2025_551_MOESM14_ESM.zip › SD_Figure7_Rev2/Figure7C,D,F&G_Rev2.xlsx]

## Sheet: Figure 7C&D
MEAN PIXEL INTENSITY						PERCENT WITH TRAILS
									Controls were WT-GFP for all experiments
Control	ΔScr		Control	ΔRep2		Control	Scr	ΔRep2
1121.32	12612.1		6763.89	14609.8		82	4		In each experiment 30 to 50 sporozoites were counted for each line
209.568	12967		7179.28	13785.5		80	0
318.539	10278.2		8284.89	10957.1		92	0
2566.61	9889.62		5368.53	18772.5		68	0
1237.16	10980.1		10850.2	15961.1		77.5		0
2106.9	5794.41		6910.53	9471.73		85.7		0
3367.46	7652.81		3986.87	13813.4		68		0
3071.16	8024.17		7663.8	15308.5
1514.15	4225.56		10633.2	12231.8
2926.91	11468		5432.64	15850.8
1534.74	11453.4		7433.98	16949.4
1012.36	5335.61		8413.53	6498.51
1446.11	4521.62		7814.85	17001.7
4095.9	12140.5		9483.83	15763.5
2073.16	12618.4		6950.46	18086
1999.47	7063.34		13784.6	13855.2
2709.93	8516.42		12333	11626.7
2346.35	13776.5		11441.1	13170.5
1821.6	11520.3		14683.5	14150.3
1262.62	5070.39		10303.3	16943.9
2075.64	13185.7		10867.2	13222
8431.34	7787.02		11131	5091.9
2964.2	4285.72		9816.32	18593.5
3168.92	8522.99		13055.4	4722.02
2883.71	11323.6		10402.8	7984.67
1791.22	9023.83		9426.51	11827.6
2564.08	7415.93		7496.77	9189.46
1422.76	5501.51		7021.93	6930.71
2442.36	6093.09		4013.23	7637.95
4066.72	3340.95		5854.62	4572.85
2187.34	7007.91		5269.25	10248.1
2318.77	10552.7		4246.92	12199.1
4181.81	6416.05		5465.85	6546.1
2525.04	6274.28		6616.55	5243.74
2648.18	9605.37		10166.6	3379.14
4239.76	6707.58		12193.7	11463.5
4345.42	3271.68		9804.9	8852.19
2127.41	6301.91		7358.75	4171.23
3388.52	10645.7		7722.62	11003.4
3371.51	7624.39		7466.82	8307.17
2788.75	11866
2810.67	11113.2		5711.31	9596.35
3544.88	8048.79		7032.71	4378.73
2856.36	9767.48		3446.24	14569
2760.78	8684.67		4193.39	11336.5
3043.9	8349.83		5217.33	14190.9
2826.92	12526.2		6265.04	20722.2
4143.91	6667.19		8407.68	17417.3
2705.09	11329.2		5695.19	8035.52
5640.65	6439.71		5825.83	14451.6
			6766.67	24419
			8680.91	19829.9
2256	5255.99		3506.72	6646.9
2106.05	7743.37		7509.74	8140.46
1091.81	5326.63		7079.14	20087.1
3338.98	7900.51		7209.76	11110.9
1928.59	4243.71		8176.14	11130.4
3157.45	10252.8		8663.14	12931.2
2483.47	4880.87		9074.58	10245.5
4463.2	10178.2		8275.05	10369.5
3322.47	6930.85		13059	17474.2
2223.99	5511.33		19415.4
2595.47	13112.1		10612.3
2928.65	5742.11		8718.7
1862.8	20.3732		13053.1
2033.12	6031.52		11204.5
1427.47	8023.12		9839.46
2706.83	10527.5		7903.4
3056.91	8371.85		9967.3
2342.57	6350.19		10369.5
2078.76	10172.2		11650
3816.87	11184.2		17474.2
2520.41			9148.13
			7279.14
			12260.8
7088.05	16413.9		10826
8549.07	17760.2
8491.13	19995		7774.17	8032.53
6406.93	15886.9		10074.4	5645.37
4614.97	20363.6		8900.83	12904.6
6508.18	12887		11885.4	9939.38
7142.09	14026.9		9536.35	10051.5
6625.29	16409.4		10289.9	6923.46
5816.16	4817.74		10762.8	8015.29
5467.97	21527		11641.5	13348.1
7231.68	19705.8		7886.3	9484.3
5563.08	18932		12380.5	11948.6
6644.28	21848.7		14367.9	16873.5
5871.73	18640.9		9560.91	13343.4
8732.7	14432.5		8511.24	12862.3
4899.86	16048.7		10548.9	15465
5320.4	14745.3		10112.1	7481.16
4224	18285.6		9025.71	13969.3
4029.71	14257.7		9256.56	5433.86
6067.34	10022.1		6662.37	8734.86
5944.39	10091.7		10361	16465.9
5662.93	11283.4		10964.8	15471.7
6790.97	20958.7		7772.35	15170.1
6007.28	7076.09		11569.1	9066.66
3681.11	17559.8		7349.65	7585
1896.64	10733.2		9844.12	9248.85
3301.39	13922.6		12175.6	12371.5
3420.03	14610.6		11317.9	11020.7
2326.76	3283.58		7967.56	10870
2965.5	11906.6		5854.03	11182.5
1950.4	13084.7		4699.87	10642.9
1797.59	16602		5888.91	11586.9
1938.5	17537.1		4519.71	11397.9
300.958	17698.2		6419.04	12680
3302.09	6632.71		2745.9	13955
5263.98	14595.1		3356.31	7952.35
5337.14	3738.12		2670.08	13798.5
4196.48	14584.7		3092.14	7021.02
4586.97	19115.1		3153.67	6170.51
1499.15	16222		5612.47	8235.15
1868.07	5747.82		6851.95	15483.8
1412.94	16728.8		2868.39	10321.4
1692.37	13114.4		5361.33	8412.33
3049.58	8327.83		5576.17	14398.8
3098.9	14905.1		5944.48	8573.18
3204.34	13034.9		9368.01	8897.42
4494.3	15524		5748.44	10415.9
5542.83	21621.9		5021.33	12944.7
4422.48	16568.8		5305.66	11192
5248.25	12021.7		5679.79	13122.9
			5459.84	12699.1
7774.17	15803.7		5764.82	9715.4
10074.4	13497.6
8900.83	11725.6
11885.4	14504.9
9536.35	14311.7
10289.9	13207.5
10762.8	13264.7
11641.5	13485.8
7886.3	12808.7
12380.5	10284.1
14367.9	9816.99
9560.91	11262.4
8511.24	14207.4
10548.9	13230.9
10112.1	9932.08
9025.71	17432
9256.56	10598.5
6662.37	17838.7
10361	12270.9
10964.8	10169.3
7772.35	12569.9
11569.1	7899.04
7349.65	14662.9
9844.12	15916.8
12175.6	11873.5
11317.9	9302.43
7967.56	16963.1
5854.03	16620.8
4699.87	16988.9
5888.91	16031.1
4519.71	15472.1
6419.04	18358.6
2745.9	15057.8
3356.31	7236.03
2670.08	16045.7
3092.14	13311.8
3153.67	16026.6
5612.47	11614.6
6851.95	16697.8
2868.39	16697.8
5361.33	10497
5576.17	17148.8
5944.48	15961.8
9368.01	17832.5
5748.44	9777.88
5021.33	7061.03
5305.66	10100.6
5679.79	19754
5459.84	15414.6
5764.82	19357.7

## Sheet: Figure 7F&G
MTIP AREA						MTIP PATTERN - Raw Counts
RCon	Scr		RCon	Rep2			Control							ΔRep2
9	1.756		2.91	1.378			Pattern		PATCH pattern					Pattern		PATCH pattern
6.882	3.266		2.936	0.839			Dot	Patch	both end	one end	body			Dot	Patch	both end	one end	body
6.586	1.565		1.872	0.622		Expt 1	0	56	1	38	17		Expt 1	3	21	0	15	6
3.068	0.549		1.961	2.609		Expt 2	0	40	2	25	13		Expt 2	7	18	0	11	7
4.579	0.794		2.381	0.913
3.265	2.169		5.189	0.655
7.964	1.756		1.67	1.361
2.204	1.913		2.548	1.486			Control							SCR
5.145	2.331		2.403	1.139			Pattern		PATCH pattern					Pattern		PATCH pattern
5.155	1.302		2.435	1.16			Dot	Patch	both end	one end	body			Dot	Patch	both end	one end	body
1.968	1.814		2.557	0.764		Expt 3	0	50	2	35	12		Expt 3	7	20	0	7	13
2.312	3.206		1.566	1.64		Expt 4	0	44	0	36	8		Expt 4	6	14	0	7	7
9.988	1.723		2.339	1.457		Expt 5	0	35	3	25	7		Expt 5	17	18	0	11	7
2.853	2.039		4.296	1.759
5.271	3.87		5.4	1.314
2.107	2.862		6.916	1.584
1.428	4.544		1.065	1.715
5.737	0.723		7.903	0.754		Controls were all RCon
4.634	0.979		4.118	1.231
4.603	1.238		2.017	0.537
2.336	0.49		2.269	1.32
3.869	0.94		1.127	2.65
7.074	1.123		6.083	1.737
2.602	3.358		1.66	1.456
2.783	1.725		3.599	0.402
2.786	1.886		2.659	1.294
3.619	2.405		5.748	0.76
1.694	1.799		4.66	1.127
6.536	1.53		1.964	0.868
2.004	1.388		2.946	0.277
3.337	0.545		0.983	0.369
6.743	0.593		2.437	0.324
3.475	1.58		1.722	1.821
4.511	1.018		2.298	0.664
3.861	1.125		2.626	0.987
2.032	1.717		6.512	0.791
4.352	1.544		1.938	1.869
2.762	2.737		4.514	0.323
6.823	1.813		1.544	2.845
3.264	2.323		4.466	0.89
5.246	1.059		7.375	0.47
8.468	1.254		4.611	0.698
3.517	0.701		2.361	0.363
4.694	2.368		2.1	1.03
2.552	1.11		5.375	0.393
2.028	0.496		4.807	0.247
2.343	2.496		5.171	1.978
2.28	1.58		6.8	0.442
3.591	1.708		2.213	1.352
4.55	2.773		2.55
3.667	0.676		1.452
5.743	0.652		2.072
4.944	1.488		7.033
3.826	1.133		3.139
3.638	1.054		5.16
3.024	0.64		3.594
4.474	0.715		2.318
4.554	1.479		7.163
2.548	0.381		1.272
3.026	0.377		1.545
2.399	0.371		4.889
1.963	1.055		0.965
2.511	0.948		2.485
3.274	1.341		4.311
3.272	1.003		5.731
2.533	4.61		6.692
2.857	0.505		2.501
2.334	1.538		3.421
3.403	1.301		2.651
3.52	1.256		4.418
2.666	1.51		4.52
2.632	1.168		1.914
3.809	0.737		1.237
3.101	1.246		1.586
2.227	2.274		0.617
3.305	1.542		1.387
2.314	0.237		1.687
2.862	1.147		1.827
4.202	1.537		3.454
5.372	0.437		1.786
8.413	1.766		1.114
4.381	2.435		1.274
8.778	1.823		1.406
6.377			1.174
3.374			1.817
5.274			3.223
5.096			3.804
3.565			1.964
3.972			4.162
2.814			3.66
6.08			1.492
3.596			1.886
2.674			6.448
1.72			2.524
2.721			1.578
4.473			3.293
2.526
6.595
4.83
4.452
2.576
4.4
2.879
5.258
2.614
3.931
5.378
4.338
5.632
5.907
4.228
4.784
2.745
2.797
3.482
1.453
1.728
2.635
2.437
3.046
1.735
1.846
4.25
2.477
2.452
2.242
5.073
3.466
3.527
4.433
4.998
3.274
4.926
2.779
2.852
4.192
