# Supplementary material for: The Plasmodium CSP repeats have elastic properties with a critical role in sporozoite motility
Source: EMBO J. 2025 Sep 22;44(21):6253–72. doi: 10.1038/s44318-025-00551-9 (PMC12583564; doi:10.1038/s44318-025-00551-9)
Supplement: Supplementary file 15 — Source data Fig. 8 [file 44318_2025_551_MOESM15_ESM.zip › 8BCDE/SD_Figure8.xlsx]

## Sheet: Figure 8B&C
WILDTYPE								SCRAMBLED
	Stretching			Relaxing					Stretching			Relaxing
Force (pN)	Mean	SEM		Mean	SEM			Force (pN)	Mean	SEM		Mean	SEM
0.3	0.7224	0.01255		0.73917	0.03289			0.3	0.77589	0.04376		0.80465	0.02484
0.6	0.74251	0.00924		0.72456	0.00788			0.6	0.80621	0.04129		0.71479	0.02369
0.9	0.73246	0.01351		0.73873	0.00972			0.9	0.80561	0.03169		0.64119	0.01747
1.2	0.72252	0.000657		0.72509	0.00595			1.2	0.74952	0.03597		0.60545	0.03118
1.5	0.73135	0.00379		0.68887	0.00642			1.5	0.73535	0.03661		0.66351	0.11143
1.8	0.72997	0.00772		0.72025	0.000315			1.8	0.71158	0.04892		0.61173	0.11051
2.1	0.71691	0.00455		0.70223	0.01927			2.1	0.68927	0.0486		0.5975	0.10922
2.4	0.7061	0.0097		0.69213	0.00236			2.4	0.6634	0.04859		0.59637	0.07476
2.7	0.71529	0.01827		0.6667	0.00755			2.7	0.70752	0.05539		0.53647	0.06035
3	0.71334	0.000686		0.68543	0.00286			3	0.69548	0.05219		0.57102	0.06653
3.3	0.69605	0.01517		0.69181	0.01148			3.3	0.67084	0.05377		0.52492	0.05643
3.6	0.64823	0.006		0.67637	0.01002			3.6	0.67832	0.05861		0.50667	0.05829
3.9	0.68899	0.02637		0.67378	0.00158			3.9	0.66999	0.07034		0.53297	0.09555
4.2	0.69229	0.00491		0.66989	0.00541			4.2	0.63406	0.05688		0.52645	0.05982
4.5	0.67438	0.00889		0.68117	0.01765			4.5	0.63914	0.08248		0.54671	0.06243
4.8	0.70118	0.0091		0.69477	0.01214			4.8	0.62654	0.03427		0.5243	0.07272
5.1	0.67371	0.01275		0.65339	0.01158			5.1	0.66304	0.07378		0.50469	0.07788
5.4	0.656	0.00939		0.65875	0.01381			5.4	0.63168	0.06032		0.46085	0.06426
5.7	0.63323	0.00246		0.66998	0.00208			5.7	0.64558	0.0913		0.44647	0.0472
6	0.64563	0.01642		0.63424	0.03424			6	0.70529	0.07263		0.49208	0.06531
6.3	0.67879	0.000838		0.59901	0.02137			6.3	0.64692	0.07129		0.41518	0.1162
6.6	0.60198	0.01501		0.63153	0.04081			6.6	0.58258	0.08124		0.46314	0.08891
6.9	0.64541	0.00628		0.61674	0.04072			6.9	0.56174	0.07128		0.49778	0.08617
7.2	0.62989	0.01998		0.64575	0.02471			7.2	0.59537	0.04568		0.43809	0.08251
7.5	0.60705	0.02668		0.61222	0.03138			7.5	0.5594	0.04268		0.50229	0.11077
7.8	0.56963	0.00148		0.67002	0.04768			7.8	0.54114	0.04159		0.43646	0.11386
8.1	0.61431	0.000443		0.6528	0.0227			8.1	0.6324	0.07502		0.42865	0.05869
8.4	0.61797	0.02986		0.62389	0.01057			8.4	0.55808	0.06656		0.48262	0.04798
8.7	0.62817	0.00998		0.59143	0.01749			8.7	0.60648	0.01703		0.43993	0.03124
9	0.59908	0.01731		0.58715	0.0106			9	0.56489	0.0213		0.4594	0.02113
9.3	0.5852	0.01329		0.62441	0.00371			9.3	0.5947	0.03466		0.40803	0.04963
9.6	0.61685	0.00257		0.56464	0.02355			9.6	0.49985	0.05233		0.44879	0.06067
9.9	0.56421	0.01574		0.62519	0.01851			9.9	0.52635	0.03863		0.45178	0.0161
10.2	0.55963	0.00893		0.52024	0.009			10.2	0.55119	0.05101		0.40669	0.03806
10.5	0.59347	0.0305		0.61562	0.01361			10.5	0.52821	0.01827		0.41249	0.04768
10.8	0.60113	0.00161		0.59187	0.0326			10.8	0.55319	0.03768		0.3705	0.04465
11.1	0.56499	0.02463		0.58339	0.05175			11.1	0.49116	0.02484		0.35803	0.09155
11.4	0.59133	0.0285		0.54935	0.01167			11.4	0.52111	0.04084		0.40471	0.07179
11.7	0.61537	0.00109		0.50704	0.02371			11.7	0.4472	0.04414		0.41798	0.09753
12	0.5257	0.02751		0.64084	0.03048			12	0.50702	0.05514		0.44497	0.07449
12.3	0.55482	0.03163		0.50728	0.03589			12.3	0.46528	0.04127		0.38466	0.08916
12.6	0.5692	0.0255		0.57248	0.05548			12.6	0.50495	0.02893		0.4048	0.04026
12.9	0.55269	0.00449		0.51467	0.01527			12.9	0.42138	0.0825		0.33607	0.07124
13.2	0.56758	0.03059		0.57603	0.01588			13.2	0.53994	0.0231		0.35222	0.08731
13.5	0.56701	0.00765		0.53329	0.02359			13.5	0.47463	0.04637		0.36726	0.09758
13.8	0.50125	0.0024		0.56018	0.01676			13.8	0.51974	0.01505		0.36503	0.04712
14.1	0.55066	0.03694		0.56841	0.03053			14.1	0.43259	0.05632		0.36068	0.07167
14.4	0.53189	0.00176		0.56347	0.02486			14.4	0.47072	0.0477		0.3585	0
14.7	0.53689	0.03655		0.54638	0.01498			14.7	0.42943	0		0.37706	0.08558
15	0.5248	0.01345		0.50496	0.02601			15	0.46662	0.05271		0.30521	0.09245
15.3	0.52132	0.01098		0.53725	0.02261			15.3	0.50775	0.01665		0.32916	0.07658
15.6	0.51538	0.03353		0.57159	0.02086			15.6	0.52847	0.04236		0.33379	0.02871
15.9	0.52365	0.01832		0.60065	0.04632			15.9	0.47612	0.0773		0.31017	0.081
16.2	0.44646	0.02519		0.49114	0.00277			16.2	0.41806	0.04172		0.36297	0.035
16.5	0.5185	0.00083		0.48925	0.00796			16.5	0.41169	0.05306		0.28707	0
16.8	0.5145	0.00355		0.52948	0.04178			16.8	0.39516	0.06125		0.33175	0.05737
17.1	0.53397	0.01809		0.50952	0.0216			17.1	0.43389	0.03416		0.36177	0.06836
17.4	0.49295	0.01383		0.46139	0.02443			17.4	0.4025	0.08042		0.28952	0.04922
17.7	0.50979	0.00447		0.53445	0.02066			17.7	0.4264	0.0757		0.30645	0.05005
18	0.47484	0.041		0.4927	0.00842			18	0.34492	0.04482		0.38516	0.11738
18.3	0.51822	0.00226		0.46683	0.0025			18.3	0.36972	0.10107		0.35613	0.04194
18.6	0.49043	0.02813		0.42802	0.03369			18.6	0.41274	0		0.27341	0.0579
18.9	0.52762	0.03963		0.55245	0.00445			18.9	0.34078	0.08191		0.2781	0.08811
19.2	0.46343	0.00436		0.41654	0.03929			19.2	0.44324	0.07096		0.33495	0.04974
19.5	0.37094	0.04414		0.48107	0.002			19.5	0.37329	0.07779		0.29429	0.09833
19.8	0.46268	0.00136		0.492	0.03957			19.8	0.40174	0		0.31503	0.053
20.1	0.47291	0.01288		0.47102	0.000524			20.4	0.49152	0		0.31813	0.0375
20.4	0.46004	0.0138		0.45123	0.03619			20.7	0.34465	0.00149		0.24576	0.10982
20.7	0.44112	0.00786		0.48931	0.03238			21	0.40502	0.08534		0.26942	0.07966
21	0.45626	0.00216		0.43441	0.00813			21.6	0.29208	0		0.44701	0.05207
21.3	0.44617	0		0.42893	0.02603			21.9	0.38642	0.07481		0.31403	0.05327
21.6	0.43838	0.01419		0.46506	0.01152			22.2	0.39197	0.07714		0.29346	0.04798
21.9	0.36537	0.01925		0.42932	0.0718			22.5	0.36901	0.03127		0.38161	0
22.2	0.43334	0.00556		0.44734	0.02773			22.8	0.32478	0		0.20357	0.05119
22.5	0.46303	0.0197		0.37046	0.05497			23.1	0.39293	0.04937		0.23098	0.05567
22.8	0.45477	0.01742		0.42612	0.06468			23.4	0.31536	0		0.34571	0.05846
23.1	0.42476	0.01196		0.41797	0.01177			23.7	0.33313	0.08594		0.22777	0
23.4	0.39905	0		0.45642	0			24	0.3498	0		0.26941	0.0546
23.7	0.41252	0		0.41501	0.09872			24.3	0.43414	0.03697		0.30096	0.07738
24	0.46825	0.00845		0.35449	0.03251			24.6	0.36616	0.06252		0.23693	0.03572
24.3	0.35986	0.01904		0.42625	0.00817			25.2	0.281	0.00716		0.28174	0
24.6	0.40863	0.00165		0.32106	0.05099			25.5	0.38236	0		0.23011	0.03644
24.9	0.41284	0.00215		0.3884	0			25.8	0.26833	0		0.25615	0.0542
25.2	0.4197	0		0.40292	0			26.1	0.32167	0		0.32152	0
25.5	0.37962	0		0.41938	0.03064			26.4	0.29568	0.05094		0.32327	0
26.1	0.44847	0.000755		0.3905	0.02567			26.7	0.25884	0.06145		0.27213	0.05549
26.4	0.46318	0.01928		0.40527	0.00875			27.3	0.27833	0		0.20604	0.05552
26.7	0.40043	0		0.37447	0			27.6	0.3002	0.03926		0.33883	0.06995
27	0.32267	0.00436		0.39363	0.0421			27.9	0.26375	0.05897		0.26377	0.0819
27.3	0.43871	0.01098		0.31337	0.1186			29.4	0.31088	0		0.2058	0
27.9	0.45352	0.0255		0.3816	0.07495				0.26375	0.05897
28.2	0.34681	0.02761		0.37094	0.0859				0.31088	0
28.5	0.38583	0.04414		0.33625	0.10641
28.8	0.35677	0.041		0.39901	0.03954
29.4	0.35134	0.02519		0.35724	0.04569
29.7	0.31863	0.03353		0.40767	0.01964
30	0.37184	0.03059		0.31538	0.0022

## Sheet: Figure 8D
Force (pN)	Stretching			Relaxing
	Mean	SEM		Mean	SEM
0.3	0.557	0.09927		0.56587	0.05762
0.6	0.61244	0.02406		0.56067	0.08452
0.9	0.55968	0.06776		0.58656	0.08222
1.2	0.55793	0.08555		0.51823	0.05256
1.5	0.55478	0.07351		0.52414	0.07388
1.8	0.54127	0.08125		0.5838	0.07837
2.1	0.48247	0.09264		0.52252	0.04187
2.4	0.50037	0.03725		0.54385	0.08812
2.7	0.51492	0.09767		0.47996	0.05479
3	0.41289	0.07552		0.4446	0.07189
3.3	0.49711	0.06883		0.52014	0.08165
3.6	0.60479	0.0475		0.46721	0.04702
3.9	0.49075	0.0379		0.46165	0.01748
4.2	0.38424	0.04503		0.51659	0.04898
4.5	0.40793	0.06711		0.44335	0.07197
4.8	0.45625	0.04972		0.45825	0.04063
5.1	0.45486	0.07335		0.42676	0.02429
5.4	0.36622	0.03328		0.48592	0.04291
5.7	0.41401	0.05747		0.4195	0.06362
6	0.39504	0.08172		0.43089	0.07539
6.3	0.43906	0.11008		0.4672	0.0571
6.6	0.39331	0.04205		0.40793	0.08366
6.9	0.40129	0.03566		0.39725	0.02632
7.2	0.43415	0.07404		0.44143	0.04946
7.5	0.44051	0.04399		0.43805	0.06253
7.8	0.39245	0.05083		0.42584	0.03952
8.1	0.36671	0.03394		0.40592	0.04249
8.4	0.27851	0.07794		0.40883	0.0557
8.7	0.36895	0.0541		0.43176	0.09364
9	0.39332	0.05319		0.41504	0.04561
9.3	0.38633	0.06781		0.48862	0.07921
9.6	0.34111	0.09679		0.44417	0.07833
9.9	0.38313	0.10069		0.38938	0.03688
10.2	0.38719	0.07416		0.35409	0.06401
10.5	0.3359	0.19015		0.35201	0.06654
10.8	0.34968	0.05154		0.39993	0.04266
11.1	0.39686	0.04859		0.37301	0.09535
11.4	0.3553	0.0889		0.35583	0.06921
11.7	0.29043	0.13715		0.34096	0.07389
12	0.34598	0.05645		0.39587	0.07608
12.3	0.27259	0.05223		0.36578	0.08064
12.6	0.42553	0.04645		0.35402	0.08214
12.9	0.30119	0.04811		0.29201	0.05202
13.2	0.22001	0.07219		0.34448	0.04236
13.5	0.32197	0.0181		0.27233	0.06979
13.8	0.28805	0.1206		0.31673	0.05684
14.1	0.27814	0.08985		0.32278	0.02817
14.4	0.35234	0.05976		0.46445	0.06721
14.7	0.20037	0.07826		0.2735	0.03564
15	0.31895	0.05299		0.34421	0.0454
15.3	0.25415	0.02002		0.2632	0.06592
15.6	0.26701	0.10684		0.2979	0.01809
15.9	0.30112	0.08349		0.3755	0.07075
16.2	0.22639	0.07266		0.31648	0.07506
16.5	0.24217	0.04192		0.2855	0.05012
16.8	0.23829	0.05892		0.26915	0.08931
17.1	0.16747	0.07687		0.28876	0.03553
17.4	0.26272	0.04452		0.18967	0.04318
17.7	0.22531	0.08288		0.291	0.08494
18	0.18768	0.09277		0.28508	0.074
18.3	0.22549	0.07932		0.26684	0.10112
18.6	0.24029	0.034		0.32918	0.12268
18.9	0.31648	0.1486		0.26599	0.06332
19.2	0.22347	0.01474		0.30248	0.07548
19.5	0.19288	0.06595		0.25357	0.06173
19.8	0.20942	0.04566		0.26394	0.08674
20.1	0.2248	0.01813		0.24821	0.03394
20.4	0.24756	0		0.3384	0.10043
20.7	0.2224	0.1097		0.27663	0.05705
21	0.19808	0.09635		0.18412	0
21.3	0.18481	0.02415		0.22569	0.07809
21.6	0.19011	0		0.23994	0.04181
21.9	0.16048	0.12556		0.19947	0.15181
22.2	0.18558	0.03856		0.19484	0.00975
22.5	0.24661	0.02754		0.2035	0.04345
22.8	0.26394	0.07273		0.22131	0
23.1	0.21935	0.02765		0.21904	0.10733
23.4	0.14283	0		0.21569	0.10808
23.7	0.18771	0		0.26166	0
24	0.17593	0.08546		0.2023	0.01519
24.3	0.20105	0.08173		0.27886	0
24.6	0.1676	0		0.13155	0
24.9	0.16955	0		0.21165	0
25.2	0.22612	0		0.22413	0
25.5	0.17898	0		0.19462	0.16678
26.1	0.11053	0		0.1668	0.07628
26.7	0.26052	0		0.15921	0
27	0.12738	0		0.15966	0
27.9	0.05544	0		0.18061	0

## Sheet: Figure 8E
	CSP24			CSP42
Force (pN)	Mean	SEM		Mean	SEM
0.3	1.26592	0.10674		1.94532	0.20823
0.6	1.17915	0.08108		1.72945	0.04723
0.9	1.22285	0.11661		1.93488	0.13926
1.2	1.26542	0.00558		1.94171	0.18222
1.5	1.22763	0.03261		1.95397	0.15409
1.8	1.23357	0.0664		2.0068	0.17404
2.1	1.2892	0.03844		2.24056	0.21455
2.4	1.33451	0.0808		2.16853	0.07599
2.7	1.29601	0.15401		2.11058	0.22708
3	1.30421	0.00576		2.53255	0.18758
3.3	1.37612	0.12498		2.18155	0.14846
3.6	1.56885	0.04801		1.75926	0.09576
3.9	1.40508	0.21296		2.20713	0.07792
4.2	1.39156	0.03972		2.66062	0.10787
4.5	1.46437	0.07091		2.55434	0.1632
4.8	1.35492	0.0742		2.34806	0.10752
5.1	1.46707	0.10168		2.35382	0.16793
5.4	1.53801	0.07408		2.74432	0.08073
5.7	1.62801	0.0192		2.52768	0.13428
6	1.57912	0.12904		2.61167	0.21822
6.3	1.44657	0.0067		2.42004	0.31472
6.6	1.75024	0.11685		2.61948	0.09803
6.9	1.57999	0.04934		2.58371	0.08122
7.2	1.64112	0.15615		2.44088	0.17337
7.5	1.73046	0.20785		2.41392	0.09538
7.8	1.87611	0.01154		2.62333	0.12071
8.1	1.70214	0.00345		2.74202	0.08212
8.4	1.68781	0.23294		3.20154	0.33706
8.7	1.6479	0.07798		2.73147	0.136
9	1.76151	0.13471		2.61941	0.12593
9.3	1.81554	0.10353		2.65109	0.17334
9.6	1.69223	0.02002		2.86584	0.31146
9.9	1.89722	0.12307		2.6657	0.31018
10.2	1.91508	0.06989		2.64718	0.18516
10.5	1.78335	0.23763		2.89186
10.8	1.75355	0.0125		2.82368	0.13247
11.1	1.89418	0.19326		2.60351	0.11393
11.4	1.79169	0.22224		2.79639	0.25673
11.7	1.698	0.00847		3.13325
12	2.04798	0.22022		2.84176	0.15131
12.3	1.93383	0.24926		3.23638	0.17126
12.6	1.87778	0.1998		2.47774	0.10357
12.9	1.94214	0.03535		3.07352	0.14169
13.2	1.88409	0.23986		3.579	0.36967
13.5	1.8863	0.05992		2.96294	0.04721
13.8	2.14499	0.01954		3.14668	0.65637
14.1	1.95007	0.29178		3.20368	0.33401
14.4	2.02362	0.01405		2.81072	0.15227
14.7	2.00399	0.2908		3.7266	0.50187
15	2.05153	0.10767		2.97867	0.14375
15.3	2.06526	0.08804		3.34923	0.064
15.6	2.08878	0.27054		3.26981	0.40116
15.9	2.05608	0.14676		3.07391	0.25726
16.2	2.36887	0.21808		3.5337	0.3055
16.5	2.07642	0.00667		3.42647	0.1443
16.8	2.09225	0.02865		3.45227	0.21117
17.1	2.01545	0.14397		4.0084
17.4	2.17826	0.11351		3.29595	0.14069
17.7	2.11096	0.03614		3.5413	0.34888
18	2.25158	0.34358		3.82956	0.69954
18.3	2.07751	0.01819		3.53998	0.30776
18.6	2.18842	0.23169		3.43891	0.1161
18.9	2.0404	0.31716		2.99159	0.54947
19.2	2.29835	0.03689		3.5543	0.05261
19.5	2.70214	0.43617		3.78655	0.31328
19.8	2.30146	0.01155		3.657	0.1853
20.1	2.25944	0.10788		3.54484	0.06438
20.4	2.31235	0.11737		3.39129	0
20.7	2.39133	0.06843		3.56189	0.60682
21	2.32799	0.01848		3.74472	0.47923
21.3	2.37008	0		3.85372	0.10394
21.6	2.40291	0.12409		3.80931	0
21.9	2.72836	0.19164		4.07537
22.2	2.42432	0.04893		3.84725	0.16863
22.5	2.30001	0.16697		3.39749	0.09006
22.8	2.33417	0.1491		3.28848	0.23475
23.1	2.46106	0.10666		3.58373	0.10089
23.4	2.57372	0		4.2583	0
23.7	2.5142	0		3.8293	0
24	2.27851	0.07116		3.93103	0.47876
24.3	2.75453	0.19192		3.72125	0.36875
24.6	2.53125	0.01514		4.00718	0
24.9	2.51276	0.01953		3.98908	0
