# Supplementary material for: The Plasmodium CSP repeats have elastic properties with a critical role in sporozoite motility
Source: EMBO J. 2025 Sep 22;44(21):6253–72. doi: 10.1038/s44318-025-00551-9 (PMC12583564; doi:10.1038/s44318-025-00551-9)
Supplement: Supplementary file 16 — Source data Fig. 9 [file 44318_2025_551_MOESM16_ESM.zip]

Archive with 5 entries (4 files):
- SD_Figure9/
- SD_Figure9/.DS_Store
- __MACOSX/SD_Figure9/._.DS_Store
- SD_Figure9/Figure9B_movie.avi
- __MACOSX/SD_Figure9/._Figure9B_movie.avi
