# Supplementary material for: The Plasmodium CSP repeats have elastic properties with a critical role in sporozoite motility
Source: EMBO J. 2025 Sep 22;44(21):6253–72. doi: 10.1038/s44318-025-00551-9 (PMC12583564; doi:10.1038/s44318-025-00551-9)
Supplement: Supplementary file 17 — Source data Appendix Figure 1 [file 44318_2025_551_MOESM17_ESM.zip]

Archive with 9 entries (8 files):
- SuppF1_NewSourceFiles/
- SuppF1_NewSourceFiles/Size pcr_05-29-18 .tif
- __MACOSX/SuppF1_NewSourceFiles/._Size pcr_05-29-18 .tif
- SuppF1_NewSourceFiles/5 int pcr 2.tif
- __MACOSX/SuppF1_NewSourceFiles/._5 int pcr 2.tif
- SuppF1_NewSourceFiles/3'INT_PCR_LowerExp.tif
- __MACOSX/SuppF1_NewSourceFiles/._3'INT_PCR_LowerExp.tif
- SuppF1_NewSourceFiles/CSP PCR for paper.tif
- __MACOSX/SuppF1_NewSourceFiles/._CSP PCR for paper.tif
